# Supplementary material for: 1-(5-Amino-2,4-dinitro­phen­yl)pyridinium chloride monohydrate
Source: Acta Crystallogr Sect E Struct Rep Online. 2012 Sep 15;68(Pt 10):o2941. doi: 10.1107/S1600536812038834 (PMC3470313; doi:10.1107/S1600536812038834)
Supplement: Supplementary file 2 [file e-68-o2941-Isup2.hkl]

# 
# h,k,l, Fc-squared, Fo-squared, sigma(Fo-squared) and status flag 
# 
data_I
_shelx_title ' BK6 in P2(1)/c' 
_shelx_refln_list_code          4 
_shelx_F_calc_maximum      188.37 
_exptl_crystal_F_000       648.00 
_reflns_d_resolution_high  0.7602 
 
loop_ 
 _symmetry_equiv_pos_as_xyz 
 'x, y, z' 
 '-x, y+1/2, -z+1/2' 
 '-x, -y, -z' 
 'x, -y-1/2, z-1/2' 
 
_cell_length_a     5.4312 
_cell_length_b    21.4925 
_cell_length_c    11.3892 
_cell_angle_alpha  90.000 
_cell_angle_beta   92.362 
_cell_angle_gamma  90.000 
 
_shelx_F_squared_multiplier     1.000 
 
loop_ 
 _refln_index_h 
 _refln_index_k 
 _refln_index_l 
 _refln_F_squared_calc 
 _refln_F_squared_meas 
 _refln_F_squared_sigma 
 _refln_observed_status 
   1   0   0      151.73      186.13      2.56 o 
   2   0   0        0.38       -0.35      0.35 o 
   3   0   0      570.28      550.42      8.45 o 
   4   0   0      633.42      603.33     11.55 o 
   5   0   0       61.59       61.85      4.43 o 
   6   0   0        2.18        1.84      2.29 o 
   7   0   0        0.53       -2.68      2.68 o 
   1   1   0     4549.74     4513.99     40.23 o 
   2   1   0     1578.84     1557.95     13.60 o 
   3   1   0        5.18        5.40      0.56 o 
   4   1   0        8.54        8.21      0.93 o 
   5   1   0        5.26        7.36      1.67 o 
   6   1   0        0.02        1.54      1.60 o 
   7   1   0        0.10       -1.86      2.16 o 
   1   2   0      137.00      129.87      1.67 o 
   2   2   0     2773.12     3102.75     29.16 o 
   3   2   0       13.07       20.29      0.81 o 
   4   2   0       29.75       32.72      1.39 o 
   5   2   0       23.02       27.35      2.72 o 
   6   2   0        0.58        0.24      1.57 o 
   7   2   0        3.39        5.40      2.52 o 
   1   3   0     2378.58     2481.33     22.28 o 
   2   3   0     4887.09     4821.85     51.24 o 
   3   3   0      254.07      242.53      4.11 o 
   4   3   0      242.18      247.74      3.60 o 
   5   3   0        0.82        0.81      1.25 o 
   6   3   0        0.75        0.31      1.57 o 
   7   3   0       13.00       20.81      3.36 o 
   0   4   0     5632.64     5133.32     72.51 o 
   1   4   0     4310.73     4443.63     37.67 o 
   2   4   0       95.30       82.25      2.63 o 
   3   4   0      843.37      800.47      8.61 o 
   4   4   0      286.43      281.50      4.25 o 
   5   4   0      174.35      171.47      5.18 o 
   6   4   0        7.96        1.58      1.69 o 
   7   4   0        0.32       -0.96      2.23 o 
   1   5   0    15875.03    15735.56    155.28 o 
   2   5   0       39.62       37.59      1.20 o 
   3   5   0      210.67      202.89      4.17 o 
   4   5   0       51.16       50.58      1.76 o 
   5   5   0        0.22       -0.22      1.22 o 
   6   5   0        3.50        5.72      1.74 o 
   7   5   0        0.59       -2.22      2.22 o 
   0   6   0     5714.98     5652.26     86.08 o 
   1   6   0     1845.71     1752.30     18.08 o 
   2   6   0      152.63      175.81      2.83 o 
   3   6   0       13.56       14.85      1.08 o 
   4   6   0      667.02      683.05      9.25 o 
   5   6   0       22.68       20.49      2.07 o 
   6   6   0        2.35        2.19      1.62 o 
   1   7   0     7366.12     7420.20     80.03 o 
   2   7   0      494.96      501.66      5.86 o 
   3   7   0      370.26      361.14      5.44 o 
   4   7   0       30.04       31.26      1.56 o 
   5   7   0       81.91       83.42      3.42 o 
   6   7   0        8.26        4.86      1.88 o 
   0   8   0     2667.39     2790.75     60.93 o 
   1   8   0       42.15       52.73      1.64 o 
   2   8   0      335.65      328.46      4.34 o 
   3   8   0      484.82      467.57      8.73 o 
   4   8   0       10.89       11.92      1.10 o 
   5   8   0       66.50       65.76      3.12 o 
   6   8   0       19.50       20.25      2.38 o 
   1   9   0      757.34      735.94      9.19 o 
   2   9   0     1212.27     1138.58     12.00 o 
   3   9   0       99.63      101.10      2.43 o 
   4   9   0       27.70       24.61      1.67 o 
   5   9   0        0.11        1.83      2.04 o 
   6   9   0        7.45        7.91      1.89 o 
   0  10   0      328.53      338.82      7.75 o 
   1  10   0      254.38      285.22      6.12 o 
   2  10   0     1998.89     2025.46     20.29 o 
   3  10   0       17.67       19.73      1.30 o 
   4  10   0       19.10       20.73      1.99 o 
   5  10   0       41.83       40.44      2.76 o 
   6  10   0        0.70       -0.19      1.63 o 
   1  11   0      324.98      302.36      5.56 o 
   2  11   0      913.40      858.19     14.64 o 
   3  11   0       16.84       18.65      1.36 o 
   4  11   0        1.24        1.01      1.43 o 
   5  11   0        0.34        1.30      1.39 o 
   6  11   0       15.58       14.92      2.46 o 
   0  12   0       39.28       47.36      2.70 o 
   1  12   0      618.87      597.29      9.63 o 
   2  12   0       38.00       39.61      2.25 o 
   3  12   0      129.96      130.76      3.06 o 
   4  12   0       42.56       44.31      3.49 o 
   5  12   0        7.01        6.77      1.79 o 
   6  12   0       12.44       11.26      2.18 o 
   1  13   0      558.56      522.48      8.87 o 
   2  13   0      148.87      149.15      3.68 o 
   3  13   0      929.58      939.14     14.67 o 
   4  13   0       71.63       62.44      3.43 o 
   5  13   0       47.75       53.33      3.21 o 
   6  13   0       54.59       66.93      3.76 o 
   0  14   0       23.30       18.36      2.64 o 
   1  14   0      125.36      131.12      4.20 o 
   2  14   0      131.32      126.18      4.24 o 
   3  14   0      121.34      128.73      4.10 o 
   4  14   0        3.44        1.13      1.63 o 
   5  14   0        0.49        0.50      1.55 o 
   6  14   0       11.52       11.41      2.77 o 
   1  15   0        3.12        3.85      1.34 o 
   2  15   0       86.75       84.09      3.64 o 
   3  15   0        2.94        2.96      1.46 o 
   4  15   0        0.30       -0.88      1.66 o 
   5  15   0        2.73       -0.04      1.84 o 
   6  15   0       12.24       11.47      3.34 o 
   0  16   0      174.58      194.91      7.82 o 
   1  16   0       92.67       82.16      3.73 o 
   2  16   0      261.11      264.97      6.89 o 
   3  16   0       11.83        7.39      1.67 o 
   4  16   0       29.81       38.33      5.03 o 
   5  16   0       12.60       13.15      2.70 o 
   1  17   0       65.15       73.41      3.82 o 
   2  17   0     1182.77     1189.87     20.59 o 
   3  17   0        6.32        4.38      1.78 o 
   4  17   0        4.87        3.73      2.15 o 
   5  17   0        0.46        1.20      2.13 o 
   0  18   0       55.42       51.31      4.52 o 
   1  18   0      217.52      210.69      5.55 o 
   2  18   0      176.61      203.56      6.28 o 
   3  18   0       12.87       14.70      2.33 o 
   4  18   0        0.66        0.81      3.55 o 
   5  18   0       10.72        6.46      2.64 o 
   1  19   0       18.24       17.96      2.11 o 
   2  19   0       57.86       50.47      3.45 o 
   3  19   0        4.64        2.23      2.04 o 
   4  19   0        0.09        0.65      2.01 o 
   5  19   0        1.43        4.67      2.45 o 
   0  20   0      102.35       95.94      7.23 o 
   1  20   0      414.85      414.80      8.84 o 
   2  20   0       39.62       35.09      3.13 o 
   3  20   0       68.19       74.53      4.91 o 
   4  20   0       82.17       80.42      5.23 o 
   5  20   0       39.42       41.18      7.58 o 
   1  21   0        8.20        9.96      2.01 o 
   2  21   0      175.47      183.18      5.67 o 
   3  21   0       26.63       28.11      3.64 o 
   4  21   0        9.15        3.66      2.59 o 
   0  22   0       35.29       32.35      5.40 o 
   1  22   0        7.75        5.36      2.12 o 
   2  22   0       11.32       10.48      2.16 o 
   3  22   0        5.92        2.77      3.18 o 
   4  22   0       13.34       13.12      3.27 o 
   1  23   0        4.28        3.78      2.08 o 
   2  23   0       17.57       17.12      3.35 o 
   3  23   0        7.80        7.29      2.68 o 
   4  23   0        9.13       11.68      7.12 o 
   0  24   0       57.52       61.09      7.46 o 
   1  24   0        7.65        8.80      2.40 o 
   2  24   0        7.62        8.24      2.51 o 
   3  24   0       10.12       11.53      3.14 o 
   1  25   0        2.62        0.38      2.14 o 
   2  25   0        1.09        3.01      3.18 o 
   3  25   0       17.31       21.87      3.71 o 
   0  26   0       68.35       56.06      6.51 o 
   1  26   0       70.24       63.67      4.71 o 
   2  26   0        0.04       -1.90      5.24 o 
   1  27   0        4.11        6.59      3.23 o 
   2  27   0       20.93       29.70      7.48 o 
   0  28   0        4.36        1.88      3.59 o 
  -7   1   1        0.74       -1.68      1.68 o 
  -6   1   1       89.24       90.62      6.66 o 
  -5   1   1      140.45      150.29      3.32 o 
  -4   1   1       23.78       26.41      1.14 o 
  -3   1   1       55.66       50.16      1.24 o 
  -2   1   1     1274.80     1291.02     12.02 o 
  -1   1   1     1247.21     1186.24      9.28 o 
   1   1   1     1399.98     1419.30     10.50 o 
   2   1   1     5525.32     5472.60     43.98 o 
   3   1   1      971.18      996.86     10.30 o 
   4   1   1      369.91      375.37      6.48 o 
   5   1   1        1.88        3.11      1.54 o 
   6   1   1       22.55       24.47      2.74 o 
   7   1   1        1.90       -2.12      2.53 o 
  -7   2   1        9.81        6.87      2.10 o 
  -6   2   1        2.75        2.21      1.61 o 
  -5   2   1       56.78       62.14      2.52 o 
  -4   2   1        0.77        1.23      0.61 o 
  -3   2   1        0.19        0.15      0.43 o 
  -2   2   1       23.17       22.17      0.87 o 
  -1   2   1      588.28      625.61      5.63 o 
   0   2   1      947.40      836.21     16.12 o 
   1   2   1     4143.17     4051.18     31.57 o 
   2   2   1      468.59      465.64      4.73 o 
   3   2   1     1044.69     1133.11     10.38 o 
   4   2   1      742.26      796.11      9.56 o 
   5   2   1        0.13        0.55      1.37 o 
   6   2   1        4.36        5.62      1.98 o 
   7   2   1        1.23        0.69      2.60 o 
  -7   3   1        2.39       -1.40      1.77 o 
  -6   3   1       13.57       15.59      1.95 o 
  -5   3   1       50.56       47.72      1.96 o 
  -4   3   1       10.24        8.68      0.86 o 
  -3   3   1      353.99      381.52      4.43 o 
  -2   3   1      128.51      127.41      1.98 o 
  -1   3   1     6216.38     6333.98     56.04 o 
   0   3   1      721.99      778.10      8.22 o 
   1   3   1      251.00      243.94      2.66 o 
   2   3   1     3276.59     3239.47     27.70 o 
   3   3   1      206.38      248.97      3.16 o 
   4   3   1        2.56        2.08      0.61 o 
   5   3   1        7.32        9.47      1.68 o 
   6   3   1        5.65        6.32      2.07 o 
   7   3   1       11.49       10.60      3.74 o 
  -7   4   1        1.29       -0.57      2.65 o 
  -6   4   1       10.49       13.99      1.88 o 
  -5   4   1       89.08       84.38      2.98 o 
  -4   4   1      480.97      494.14      5.62 o 
  -3   4   1      940.09      932.09      9.82 o 
  -2   4   1      169.89      155.84      2.31 o 
  -1   4   1     8627.70     8512.44     89.39 o 
   0   4   1     1041.30     1093.66     11.45 o 
   1   4   1     2847.24     2769.09     24.96 o 
   2   4   1      160.29      192.03      2.90 o 
   3   4   1      421.57      435.55      5.75 o 
   4   4   1      156.89      158.44      2.80 o 
   5   4   1       44.74       45.07      2.63 o 
   6   4   1        0.92       -1.56      2.07 o 
   7   4   1        3.06       -1.44      2.45 o 
  -7   5   1        0.17        0.32      1.88 o 
  -6   5   1       16.26       22.01      2.17 o 
  -5   5   1       36.21       33.96      2.24 o 
  -4   5   1       47.15       46.45      1.42 o 
  -3   5   1      256.98      244.31      3.61 o 
  -2   5   1      308.12      291.77      3.85 o 
  -1   5   1    35484.93    33359.93    464.52 o 
   0   5   1      602.16      605.64      6.37 o 
   1   5   1     1379.30     1383.38     13.97 o 
   2   5   1      655.65      624.65      6.93 o 
   3   5   1      394.15      380.80      4.64 o 
   4   5   1       79.30       84.50      1.97 o 
   5   5   1        7.73        7.13      2.11 o 
   6   5   1        1.85       -0.45      1.74 o 
  -6   6   1        6.51        8.07      2.35 o 
  -5   6   1       97.61       90.87      3.40 o 
  -4   6   1      218.59      206.33      3.43 o 
  -3   6   1       11.63       11.10      0.86 o 
  -2   6   1     2643.68     2693.78     29.30 o 
  -1   6   1      188.62      185.26      2.86 o 
   0   6   1      495.60      519.80      5.98 o 
   1   6   1      498.86      500.83      6.40 o 
   2   6   1      142.33      156.88      2.55 o 
   3   6   1       57.42       54.54      1.62 o 
   4   6   1       36.34       35.93      1.43 o 
   5   6   1       28.16       36.17      2.48 o 
   6   6   1        3.31        1.93      1.66 o 
  -6   7   1       27.29       24.81      2.34 o 
  -5   7   1       89.19       83.19      3.97 o 
  -4   7   1        0.08       -0.71      0.71 o 
  -3   7   1       71.88       86.38      2.18 o 
  -2   7   1      729.99      730.02      8.42 o 
  -1   7   1     2099.08     2084.35     22.94 o 
   0   7   1     1511.47     1478.85     21.16 o 
   1   7   1     4509.89     4654.95     65.50 o 
   2   7   1      244.77      274.71      3.80 o 
   3   7   1       74.59       75.44      2.05 o 
   4   7   1       23.39       22.04      1.25 o 
   5   7   1       29.84       24.81      2.51 o 
   6   7   1        3.16        4.58      1.80 o 
  -6   8   1        2.44        3.72      1.63 o 
  -5   8   1       49.78       52.72      2.80 o 
  -4   8   1      126.32      118.94      2.94 o 
  -3   8   1      569.33      589.34      7.89 o 
  -2   8   1      369.71      358.58      4.85 o 
  -1   8   1      374.60      343.43      5.13 o 
   0   8   1     7231.54     6768.05     93.00 o 
   1   8   1     1494.97     1457.13     18.50 o 
   2   8   1     2094.09     2147.32     21.26 o 
   3   8   1       78.90       65.83      1.98 o 
   4   8   1      410.59      424.61      7.09 o 
   5   8   1       17.51       16.33      2.03 o 
   6   8   1       23.47       26.65      2.60 o 
  -6   9   1        8.30        9.37      1.90 o 
  -5   9   1      162.91      158.83      4.64 o 
  -4   9   1      254.06      258.93      5.15 o 
  -3   9   1       47.74       45.75      2.13 o 
  -2   9   1     1574.78     1596.88     16.71 o 
  -1   9   1        0.20        0.47      0.67 o 
   0   9   1      310.10      311.33      5.51 o 
   1   9   1     1263.70     1380.49     17.32 o 
   2   9   1     2318.48     2372.42     25.60 o 
   3   9   1        5.31        4.83      0.94 o 
   4   9   1      112.86      111.38      3.13 o 
   5   9   1        3.25        5.66      1.65 o 
   6   9   1        3.39        3.90      1.80 o 
  -6  10   1        3.93        2.85      1.69 o 
  -5  10   1       22.04       20.01      2.14 o 
  -4  10   1      792.44      784.26     14.07 o 
  -3  10   1       36.98       32.27      1.63 o 
  -2  10   1     1397.98     1467.78     15.08 o 
  -1  10   1       93.54       99.85      2.49 o 
   0  10   1      135.62      121.21      3.42 o 
   1  10   1      103.30       98.27      2.84 o 
   2  10   1       34.92       36.63      1.72 o 
   3  10   1        0.98        1.44      0.77 o 
   4  10   1       50.75       49.04      2.24 o 
   5  10   1       50.50       57.05      3.09 o 
   6  10   1        2.06        1.35      1.66 o 
  -6  11   1       30.15       34.53      2.77 o 
  -5  11   1        0.04       -0.68      1.34 o 
  -4  11   1       40.73       42.33      2.81 o 
  -3  11   1     1552.06     1517.37     18.09 o 
  -2  11   1      807.52      775.95     13.09 o 
  -1  11   1      104.15      121.38      2.69 o 
   0  11   1       67.32       56.60      2.45 o 
   1  11   1       88.27       71.81      2.54 o 
   2  11   1       71.15       66.06      2.30 o 
   3  11   1        0.00       -0.34      0.70 o 
   4  11   1        7.20        5.94      1.46 o 
   5  11   1       41.95       38.48      2.77 o 
   6  11   1       12.41       15.95      2.38 o 
  -6  12   1        0.43        2.15      1.74 o 
  -5  12   1       15.44       13.31      2.08 o 
  -4  12   1      104.04      100.02      4.07 o 
  -3  12   1      107.46      117.22      2.90 o 
  -2  12   1     1229.24     1273.62     17.26 o 
  -1  12   1        5.47        3.05      0.84 o 
   0  12   1     1158.13     1059.89     15.53 o 
   1  12   1     3732.44     3618.47     47.12 o 
   2  12   1       30.81       32.52      2.25 o 
   3  12   1       59.20       62.40      2.36 o 
   4  12   1       17.96       18.39      2.02 o 
   5  12   1       58.17       58.06      3.24 o 
   6  12   1       18.47       20.76      2.65 o 
  -6  13   1       23.33       25.52      3.92 o 
  -5  13   1       28.79       27.16      4.73 o 
  -4  13   1       22.39       17.80      2.26 o 
  -3  13   1      128.39      125.32      3.34 o 
  -2  13   1       13.19       16.35      1.36 o 
  -1  13   1        6.06        3.27      0.99 o 
   0  13   1       71.73       79.89      5.13 o 
   1  13   1       92.83      101.15      3.59 o 
   2  13   1       32.48       32.70      2.32 o 
   3  13   1        3.16        2.72      1.26 o 
   4  13   1       36.87       33.04      2.74 o 
   5  13   1        2.45        1.26      1.56 o 
   6  13   1        5.29       10.20      2.40 o 
  -6  14   1        2.96        0.88      2.10 o 
  -5  14   1        1.70        0.45      1.69 o 
  -4  14   1        6.91        7.11      2.38 o 
  -3  14   1      579.92      563.69      9.99 o 
  -2  14   1       48.09       42.73      2.11 o 
  -1  14   1      130.98      119.72      3.25 o 
   0  14   1       16.43       18.71      1.64 o 
   1  14   1      196.55      175.70      5.01 o 
   2  14   1      116.51      114.99      4.08 o 
   3  14   1        0.05       -0.37      1.10 o 
   4  14   1       38.29       39.78      3.33 o 
   5  14   1        3.83        3.74      2.19 o 
   6  14   1        8.59       10.59      3.20 o 
  -6  15   1        1.19        2.86      2.59 o 
  -5  15   1        3.23        0.36      1.77 o 
  -4  15   1       39.33       43.64      4.52 o 
  -3  15   1      518.86      479.29      9.02 o 
  -2  15   1      248.08      256.94      5.34 o 
  -1  15   1      151.67      146.80      4.09 o 
   0  15   1       20.34       15.76      1.64 o 
   1  15   1      301.93      305.05      7.21 o 
   2  15   1        2.57        2.03      1.33 o 
   3  15   1      518.36      517.53      9.67 o 
   4  15   1       28.87       29.80      3.41 o 
   5  15   1        2.62        6.71      1.91 o 
  -5  16   1        9.12        5.17      2.04 o 
  -4  16   1      134.64      128.91      5.65 o 
  -3  16   1       16.28       21.66      2.50 o 
  -2  16   1      138.41      137.59      4.71 o 
  -1  16   1        0.02        3.32      1.12 o 
   0  16   1      399.02      429.40      8.24 o 
   1  16   1       29.26       25.39      2.30 o 
   2  16   1        0.34       -1.17      1.17 o 
   3  16   1       13.48        8.69      1.72 o 
   4  16   1       51.53       50.75      3.94 o 
   5  16   1       24.04       26.88      3.00 o 
  -5  17   1       26.73       31.81      3.61 o 
  -4  17   1       14.25       17.44      2.86 o 
  -3  17   1      216.12      209.20      6.85 o 
  -2  17   1      117.38      111.31      4.39 o 
  -1  17   1       43.81       42.27      2.54 o 
   0  17   1       10.33       11.66      1.59 o 
   1  17   1      276.07      267.59      7.01 o 
   2  17   1       30.88       33.61      2.84 o 
   3  17   1      142.95      137.76      4.57 o 
   4  17   1       44.11       42.77      3.78 o 
   5  17   1        9.46        9.21      2.34 o 
  -5  18   1        1.22        4.43      2.42 o 
  -4  18   1       17.47       23.11      3.22 o 
  -3  18   1        0.49        1.22      2.00 o 
  -2  18   1        7.46        8.70      1.69 o 
  -1  18   1       79.22       85.41      3.53 o 
   0  18   1       78.42       71.97      4.28 o 
   1  18   1       25.46       24.58      2.52 o 
   2  18   1      217.86      218.53      6.60 o 
   3  18   1        4.00        3.02      1.52 o 
   4  18   1       12.62       13.77      3.68 o 
   5  18   1        6.29        7.71      5.09 o 
  -5  19   1        2.74        7.02      2.67 o 
  -4  19   1        0.16        1.39      2.23 o 
  -3  19   1       57.38       42.61      3.83 o 
  -2  19   1       33.02       31.97      2.56 o 
  -1  19   1       35.68       37.75      3.02 o 
   0  19   1       73.60       70.48      5.38 o 
   1  19   1       62.07       66.51      3.37 o 
   2  19   1      134.88      140.69      5.32 o 
   3  19   1        0.29       -0.34      1.69 o 
   4  19   1       13.78       13.94      2.96 o 
   5  19   1        1.92       -2.05      2.06 o 
  -5  20   1        0.72       -0.89      3.61 o 
  -4  20   1       55.83       52.50      4.46 o 
  -3  20   1        8.24        9.08      2.73 o 
  -2  20   1       19.34       23.68      2.47 o 
  -1  20   1       41.61       44.75      3.34 o 
   0  20   1        3.87        9.18      1.91 o 
   1  20   1       13.29       13.87      2.08 o 
   2  20   1        0.92        1.17      1.75 o 
   3  20   1        3.05       -1.98      1.98 o 
   4  20   1        0.15        3.50      2.40 o 
  -4  21   1        0.02        2.30      2.69 o 
  -3  21   1       49.23       48.51      4.27 o 
  -2  21   1      307.62      309.01      8.57 o 
  -1  21   1      253.00      266.27      7.66 o 
   0  21   1        0.20       -1.27      1.52 o 
   1  21   1       21.85       32.80      2.86 o 
   2  21   1       64.92       67.13      4.56 o 
   3  21   1       90.69       99.83      5.68 o 
   4  21   1        1.46        0.03      2.22 o 
  -4  22   1       23.69       24.19      3.71 o 
  -3  22   1        3.94        2.43      2.24 o 
  -2  22   1        0.60        1.19      1.84 o 
  -1  22   1        2.47        7.58      2.18 o 
   0  22   1        7.86        8.59      2.39 o 
   1  22   1       72.70       83.95      4.17 o 
   2  22   1       21.53       18.98      2.74 o 
   3  22   1       24.58       20.18      3.49 o 
   4  22   1        1.73        1.69      2.88 o 
  -4  23   1        0.47        1.00      4.22 o 
  -3  23   1        0.15       -0.44      2.41 o 
  -2  23   1       10.58        3.72      3.96 o 
  -1  23   1       22.15       22.52      2.99 o 
   0  23   1       81.95       85.41      4.72 o 
   1  23   1      149.39      163.05      5.64 o 
   2  23   1        0.33        0.22      1.76 o 
   3  23   1        6.30        7.37      2.78 o 
   4  23   1        0.01        2.21      7.80 o 
  -3  24   1       35.96       40.48      4.52 o 
  -2  24   1        2.44        3.13      2.92 o 
  -1  24   1       53.43       47.44      4.01 o 
   0  24   1      152.87      165.47      6.53 o 
   1  24   1        3.47        7.90      2.48 o 
   2  24   1        1.07       -0.92      1.97 o 
   3  24   1        4.37        7.97      3.05 o 
  -3  25   1        5.54        8.92      3.00 o 
  -2  25   1       18.55       29.32      4.93 o 
  -1  25   1        0.01       -2.07      2.17 o 
   0  25   1       71.49       82.68      5.11 o 
   1  25   1        0.71        1.71      2.26 o 
   2  25   1       26.05       28.88      4.20 o 
   3  25   1       30.90       35.39      4.52 o 
  -2  26   1       11.52        9.78      4.03 o 
  -1  26   1       18.99       21.87      6.04 o 
   0  26   1        6.68       10.86      2.75 o 
   1  26   1       46.35       46.59      4.26 o 
   2  26   1        0.05       -1.39      2.23 o 
  -2  27   1        7.43        7.76      5.51 o 
  -1  27   1        0.66        5.03      3.09 o 
   0  27   1       31.73       32.18      3.95 o 
   1  27   1        0.57        2.05      2.45 o 
   0  28   1        0.24        5.51      2.79 o 
  -6   0   2      268.54      262.22      8.45 o 
  -5   0   2        1.06       -1.53      1.53 o 
  -4   0   2      275.55      256.84      4.75 o 
  -3   0   2      606.03      604.53      8.76 o 
  -2   0   2       18.02       16.25      1.13 o 
  -1   0   2      750.75      692.51     14.12 o 
   0   0   2      765.71      925.56     10.16 o 
   1   0   2     7664.64     7759.75     75.51 o 
   2   0   2       22.19       18.11      1.22 o 
   3   0   2      149.55      146.66      3.25 o 
   4   0   2      515.95      499.26      9.85 o 
   5   0   2       13.30       13.38      5.08 o 
   6   0   2       26.10       31.74      5.30 o 
   7   0   2       21.67       25.08      5.72 o 
  -6   1   2       46.54       48.57      3.99 o 
  -5   1   2      397.99      406.63      5.95 o 
  -4   1   2        0.62        0.27      0.52 o 
  -3   1   2        0.93       -0.36      0.36 o 
  -2   1   2       72.65       65.86      1.32 o 
  -1   1   2     3083.76     3078.46     29.59 o 
   0   1   2       17.62       15.25      0.59 o 
   1   1   2      709.35      650.12      5.00 o 
   2   1   2      582.75      540.87      4.98 o 
   3   1   2     2248.71     2367.27     23.23 o 
   4   1   2        9.24        7.52      1.01 o 
   5   1   2       19.87       20.50      2.42 o 
   6   1   2       48.39       45.70      3.59 o 
   7   1   2        2.16       -0.45      2.63 o 
  -6   2   2        6.01        5.25      1.41 o 
  -5   2   2       56.07       60.57      3.12 o 
  -4   2   2      102.38       98.09      1.95 o 
  -3   2   2      704.71      696.45      7.37 o 
  -2   2   2      520.78      541.17      5.65 o 
  -1   2   2      556.38      617.00      5.60 o 
   0   2   2       75.33       68.45      1.05 o 
   1   2   2      175.15      187.67      1.92 o 
   2   2   2      725.46      782.67      7.13 o 
   3   2   2       70.73       65.06      1.54 o 
   4   2   2       45.97       40.36      1.75 o 
   5   2   2        6.70        3.89      1.72 o 
   6   2   2       43.94       52.68      3.77 o 
  -6   3   2        3.19        7.19      1.38 o 
  -5   3   2       57.14       50.80      1.89 o 
  -4   3   2        1.76        0.45      0.56 o 
  -3   3   2       38.32       39.65      1.60 o 
  -2   3   2      981.54      970.36      9.67 o 
  -1   3   2     8641.02     8452.64     74.97 o 
   0   3   2     2838.70     2821.91     28.45 o 
   1   3   2      104.17      100.07      1.34 o 
   2   3   2     2198.44     2230.44     19.51 o 
   3   3   2       38.88       24.06      1.02 o 
   4   3   2       13.61       12.99      1.02 o 
   5   3   2        2.56        1.42      1.21 o 
   6   3   2       21.48       23.13      2.93 o 
  -6   4   2       70.60       75.21      4.81 o 
  -5   4   2      246.54      251.96      5.37 o 
  -4   4   2      366.17      370.67      4.73 o 
  -3   4   2      355.94      334.57      4.10 o 
  -2   4   2       21.79       17.76      0.67 o 
  -1   4   2      110.95      117.20      2.34 o 
   0   4   2     4315.89     4373.21     43.81 o 
   1   4   2    10075.04    10174.61     89.65 o 
   2   4   2     1891.43     2056.61     18.11 o 
   3   4   2      327.35      363.38      4.31 o 
   4   4   2      240.56      230.63      3.38 o 
   5   4   2      168.81      185.13      4.78 o 
   6   4   2        3.47        3.37      1.97 o 
  -6   5   2        7.29        3.50      1.35 o 
  -5   5   2      464.17      481.62      9.54 o 
  -4   5   2       37.82       35.63      1.30 o 
  -3   5   2       18.90       23.02      0.94 o 
  -2   5   2       78.53       75.87      1.44 o 
  -1   5   2     8892.12     8757.53     86.15 o 
   0   5   2      865.57      870.20     10.09 o 
   1   5   2        2.16        1.53      0.50 o 
   2   5   2      751.24      886.20      8.96 o 
   3   5   2      444.53      444.64      5.33 o 
   4   5   2      202.26      210.98      3.23 o 
   5   5   2       10.94       13.35      1.58 o 
   6   5   2        3.38        0.46      2.03 o 
  -6   6   2        1.76        3.91      1.39 o 
  -5   6   2        5.74        6.04      1.57 o 
  -4   6   2      121.97      132.13      2.40 o 
  -3   6   2      408.00      422.11      5.36 o 
  -2   6   2     1278.82     1394.69     14.74 o 
  -1   6   2        0.22        2.53      0.80 o 
   0   6   2     1510.59     1499.49     19.59 o 
   1   6   2      730.93      742.28      9.09 o 
   2   6   2      786.91      851.53      9.80 o 
   3   6   2      588.81      564.95      6.47 o 
   4   6   2       13.15       13.57      1.07 o 
   5   6   2       46.16       43.86      2.74 o 
   6   6   2        7.42        8.54      2.30 o 
  -6   7   2       35.61       35.29      2.33 o 
  -5   7   2       52.54       54.96      2.31 o 
  -4   7   2        1.79        0.67      1.16 o 
  -3   7   2        4.11       10.30      0.88 o 
  -2   7   2       68.62       59.86      2.38 o 
  -1   7   2      536.44      617.59      9.06 o 
   0   7   2     3004.01     2974.57     51.55 o 
   1   7   2      825.42      819.42     11.81 o 
   2   7   2      189.46      157.72      2.71 o 
   3   7   2     1031.74     1077.25     13.94 o 
   4   7   2      149.13      147.69      3.53 o 
   5   7   2        0.11       -1.10      1.12 o 
   6   7   2       18.53       15.81      3.13 o 
  -6   8   2        4.55        5.02      1.95 o 
  -5   8   2       45.65       34.92      2.30 o 
  -4   8   2       34.41       33.19      2.21 o 
  -3   8   2       13.78       17.57      1.06 o 
  -2   8   2     1901.07     1954.59     20.40 o 
  -1   8   2       73.61       76.16      1.68 o 
   0   8   2     1084.70     1084.50     19.48 o 
   1   8   2      515.38      516.25      8.18 o 
   2   8   2       43.79       36.18      1.77 o 
   3   8   2        0.02       -0.63      0.63 o 
   4   8   2      112.85      109.94      3.10 o 
   5   8   2        3.60        3.10      1.38 o 
   6   8   2        0.06        0.60      1.65 o 
  -6   9   2        2.77        2.58      1.67 o 
  -5   9   2        2.10       -0.73      1.75 o 
  -4   9   2      637.80      639.15     11.27 o 
  -3   9   2      226.59      230.03      3.73 o 
  -2   9   2     4504.70     4496.31     45.28 o 
  -1   9   2        1.79        1.96      0.84 o 
   0   9   2      596.98      592.16     11.00 o 
   1   9   2       76.12       88.92      2.96 o 
   2   9   2     1502.16     1501.10     20.89 o 
   3   9   2      151.99      150.91      3.36 o 
   4   9   2       19.97       20.83      1.64 o 
   5   9   2       25.38       24.91      2.07 o 
   6   9   2        0.17        0.94      1.70 o 
  -6  10   2        0.00        1.48      1.51 o 
  -5  10   2        9.90        8.25      1.84 o 
  -4  10   2      665.33      638.58     10.50 o 
  -3  10   2      281.08      276.66      4.65 o 
  -2  10   2      280.90      316.66      4.61 o 
  -1  10   2       26.12       27.88      1.20 o 
   0  10   2      215.62      220.48      5.03 o 
   1  10   2      187.21      215.56      4.58 o 
   2  10   2      205.32      193.31      4.39 o 
   3  10   2      188.48      184.00      3.85 o 
   4  10   2        1.31        3.28      1.12 o 
   5  10   2        1.28        2.42      1.56 o 
   6  10   2        2.64        5.12      2.30 o 
  -6  11   2        3.74        3.63      1.70 o 
  -5  11   2        4.78        8.72      1.85 o 
  -4  11   2       58.23       52.41      2.95 o 
  -3  11   2        1.90        5.11      1.44 o 
  -2  11   2      230.87      245.33      3.97 o 
  -1  11   2     1608.08     1708.96     24.35 o 
   0  11   2       79.48       68.07      2.77 o 
   1  11   2      482.53      491.63      8.34 o 
   2  11   2      146.10      134.30      3.64 o 
   3  11   2      284.52      281.85      5.53 o 
   4  11   2       38.84       46.85      2.39 o 
   5  11   2        1.71        0.14      1.47 o 
   6  11   2        2.87        0.21      2.07 o 
  -6  12   2       18.05       21.15      2.31 o 
  -5  12   2        0.97        1.00      1.54 o 
  -4  12   2       21.04       20.03      2.21 o 
  -3  12   2       78.47       74.35      2.65 o 
  -2  12   2     1113.05     1136.05     17.60 o 
  -1  12   2      140.10      150.20      2.95 o 
   0  12   2     2276.49     2215.56     33.56 o 
   1  12   2       24.27       26.47      2.21 o 
   2  12   2        2.19        0.46      1.02 o 
   3  12   2        0.57        0.17      1.01 o 
   4  12   2        2.36        0.21      1.15 o 
   5  12   2        0.42        0.83      1.54 o 
   6  12   2        0.02       -1.52      2.58 o 
  -6  13   2       11.22       10.16      2.24 o 
  -5  13   2       44.94       48.46      3.20 o 
  -4  13   2        0.60        0.62      1.52 o 
  -3  13   2     1149.87     1106.88     15.14 o 
  -2  13   2      873.24      856.08     16.70 o 
  -1  13   2      577.31      545.89      8.14 o 
   0  13   2       20.47       15.00      3.05 o 
   1  13   2      128.85      140.80      4.36 o 
   2  13   2       62.20       52.33      2.90 o 
   3  13   2      468.88      481.15      8.95 o 
   4  13   2       11.20       11.32      1.83 o 
   5  13   2       40.18       39.50      2.97 o 
   6  13   2        3.67        4.02      3.08 o 
  -6  14   2        3.80        6.17      2.11 o 
  -5  14   2        0.01       -0.61      1.67 o 
  -4  14   2       38.60       39.53      3.04 o 
  -3  14   2      543.35      508.19      9.23 o 
  -2  14   2        1.58        2.36      1.01 o 
  -1  14   2       43.18       40.85      1.96 o 
   0  14   2      214.06      246.72      6.13 o 
   1  14   2       19.60       22.17      2.09 o 
   2  14   2       18.83       15.88      1.96 o 
   3  14   2        0.06        0.61      1.20 o 
   4  14   2       16.80       19.08      2.84 o 
   5  14   2       20.04       17.31      2.35 o 
   6  14   2        0.23        1.33      2.43 o 
  -5  15   2        0.37       -0.46      1.71 o 
  -4  15   2       80.40       71.64      4.26 o 
  -3  15   2       94.88      106.85      5.16 o 
  -2  15   2      208.96      198.69      4.19 o 
  -1  15   2       47.58       41.62      2.27 o 
   0  15   2      724.38      732.89     13.47 o 
   1  15   2       18.81       17.29      2.02 o 
   2  15   2       52.17       57.11      3.23 o 
   3  15   2      115.34      106.01      3.82 o 
   4  15   2       23.13       22.58      2.95 o 
   5  15   2       19.45       14.05      2.98 o 
  -5  16   2        2.16        0.81      1.92 o 
  -4  16   2      172.28      177.02      7.71 o 
  -3  16   2      825.19      809.85     17.36 o 
  -2  16   2       40.42       46.76      2.37 o 
  -1  16   2       85.15       84.64      3.62 o 
   0  16   2      123.34      115.39      3.79 o 
   1  16   2      625.52      612.81     12.11 o 
   2  16   2       72.94       68.90      3.59 o 
   3  16   2        3.29        4.10      1.48 o 
   4  16   2        1.98        1.14      1.93 o 
   5  16   2       28.79       45.88      3.59 o 
  -5  17   2       22.61       23.04      3.14 o 
  -4  17   2       42.88       42.64      8.25 o 
  -3  17   2       87.13       84.31      4.68 o 
  -2  17   2       64.56       66.45      2.87 o 
  -1  17   2      326.11      328.84      7.88 o 
   0  17   2       21.41       17.55      1.92 o 
   1  17   2      281.64      297.08      7.59 o 
   2  17   2       22.27       23.09      2.48 o 
   3  17   2        0.90        3.20      1.49 o 
   4  17   2       68.76       59.78      4.84 o 
   5  17   2        1.29        1.62      1.99 o 
  -5  18   2        5.48        1.52      2.39 o 
  -4  18   2       21.71       14.03      2.75 o 
  -3  18   2        0.44        1.42      2.02 o 
  -2  18   2      298.94      310.08      6.43 o 
  -1  18   2       48.87       55.06      3.32 o 
   0  18   2      225.43      234.31      6.02 o 
   1  18   2       14.64       11.84      2.07 o 
   2  18   2       66.01       59.68      3.65 o 
   3  18   2        0.52        0.40      1.40 o 
   4  18   2        2.39        3.21      2.22 o 
   5  18   2       28.56       27.55      5.56 o 
  -5  19   2        0.10        2.05      2.25 o 
  -4  19   2       10.36        7.93      2.46 o 
  -3  19   2        0.58        2.14      2.03 o 
  -2  19   2       33.91       32.88      2.39 o 
  -1  19   2       65.68       63.70      3.59 o 
   0  19   2        0.05        1.29      1.34 o 
   1  19   2        3.88        5.82      1.79 o 
   2  19   2        4.33        7.04      2.01 o 
   3  19   2       16.13       16.38      2.24 o 
   4  19   2        0.06        0.40      2.05 o 
   5  19   2        2.59        4.99      4.79 o 
  -4  20   2       17.72       23.04      4.74 o 
  -3  20   2        8.20       20.17      3.20 o 
  -2  20   2        5.05        2.02      1.72 o 
  -1  20   2       27.09       34.49      3.05 o 
   0  20   2      108.40      113.47      4.26 o 
   1  20   2       26.83       32.18      3.10 o 
   2  20   2      103.39       95.48      4.74 o 
   3  20   2       13.44       17.38      2.62 o 
   4  20   2       14.77       22.05      3.35 o 
  -4  21   2       13.42        7.35      2.74 o 
  -3  21   2       41.26       34.56      3.88 o 
  -2  21   2       26.86       25.81      2.90 o 
  -1  21   2       20.52       20.93      2.68 o 
   0  21   2       11.10       14.56      2.60 o 
   1  21   2        1.75        0.07      1.50 o 
   2  21   2        0.02        1.58      1.83 o 
   3  21   2        6.70        5.11      2.26 o 
   4  21   2        0.65        0.84      2.45 o 
  -4  22   2       15.01        9.98      2.82 o 
  -3  22   2       85.81       88.22      5.55 o 
  -2  22   2        0.99        0.36      2.21 o 
  -1  22   2        0.01       -1.34      1.66 o 
   0  22   2        2.02        2.35      1.81 o 
   1  22   2      227.32      239.81      6.90 o 
   2  22   2       84.69       78.04      4.61 o 
   3  22   2        1.03       -0.38      2.28 o 
   4  22   2        4.85        3.96      2.79 o 
  -4  23   2       16.01        6.07      6.33 o 
  -3  23   2        0.99        1.48      2.48 o 
  -2  23   2        0.64        2.77      2.33 o 
  -1  23   2       11.90        4.83      2.24 o 
   0  23   2       23.86       28.76      3.20 o 
   1  23   2       17.55       17.82      2.55 o 
   2  23   2        2.65        3.89      2.20 o 
   3  23   2        2.60        3.12      2.57 o 
  -3  24   2        0.10       -0.66      2.37 o 
  -2  24   2       28.48       37.00      4.59 o 
  -1  24   2       38.47       44.29      4.58 o 
   0  24   2        3.08        5.81      2.27 o 
   1  24   2       25.26       24.95      2.93 o 
   2  24   2       11.40       13.26      4.05 o 
   3  24   2        0.74        1.83      3.30 o 
  -3  25   2        0.27        1.12      4.13 o 
  -2  25   2        1.88        3.10      2.72 o 
  -1  25   2       32.04       43.72      4.88 o 
   0  25   2        2.88        1.93      2.20 o 
   1  25   2        1.15        0.87      1.93 o 
   2  25   2        2.66        2.57      2.47 o 
   3  25   2        5.75        1.87      3.38 o 
  -2  26   2       29.96       30.98      4.31 o 
  -1  26   2        1.18        3.87      2.91 o 
   0  26   2       41.39       55.64      5.29 o 
   1  26   2        8.84        8.81      2.83 o 
   2  26   2       11.03       21.15      3.41 o 
  -1  27   2       30.12       23.25      4.92 o 
   0  27   2        7.41        4.81      2.61 o 
   1  27   2        0.00       -0.52      2.27 o 
  -6   1   3       91.10       96.13      7.27 o 
  -5   1   3      110.43      113.55      5.56 o 
  -4   1   3       77.30       78.39      3.49 o 
  -3   1   3        6.08        5.98      1.33 o 
  -2   1   3      876.65      889.27     10.92 o 
  -1   1   3     1645.99     1767.55     14.72 o 
   0   1   3     1541.41     1622.78     12.48 o 
   1   1   3      612.63      638.98      5.23 o 
   2   1   3        0.94        1.08      0.36 o 
   3   1   3      346.52      339.27      4.40 o 
   4   1   3      428.54      455.65      6.17 o 
   5   1   3       31.32       38.94      3.61 o 
   6   1   3       42.34       49.02      3.86 o 
  -6   2   3      322.24      362.17     11.22 o 
  -5   2   3       36.72       38.89      3.79 o 
  -4   2   3       10.98       10.40      1.81 o 
  -3   2   3       93.37       90.59      3.78 o 
  -2   2   3     1081.90     1134.13     12.65 o 
  -1   2   3     1299.33     1264.40     11.06 o 
   0   2   3      667.61      686.64      6.33 o 
   1   2   3        3.38        3.89      0.38 o 
   2   2   3       22.38       25.29      0.84 o 
   3   2   3      151.39      160.20      2.73 o 
   4   2   3       23.05       24.82      1.48 o 
   5   2   3       19.32       17.98      2.40 o 
   6   2   3      141.84      145.10      6.00 o 
  -6   3   3       61.30       70.90      5.33 o 
  -5   3   3      124.00      124.98      5.72 o 
  -4   3   3       75.59       82.29      2.18 o 
  -3   3   3      317.61      347.63      5.18 o 
  -2   3   3       11.14       10.11      0.52 o 
  -1   3   3     4804.30     4678.78     46.60 o 
   0   3   3      589.57      558.38      6.24 o 
   1   3   3     2478.24     2528.17     25.58 o 
   2   3   3       59.13       46.68      1.05 o 
   3   3   3     1513.98     1534.22     14.20 o 
   4   3   3       17.97       19.85      1.58 o 
   5   3   3        2.95        3.65      1.52 o 
   6   3   3       44.80       43.98      3.72 o 
  -6   4   3        3.31       -1.07      2.16 o 
  -5   4   3       33.44       27.04      2.37 o 
  -4   4   3       22.28       22.87      1.31 o 
  -3   4   3      353.26      361.76      4.74 o 
  -2   4   3       24.69       40.95      0.92 o 
  -1   4   3       17.25       15.70      0.61 o 
   0   4   3       69.43       77.62      1.73 o 
   1   4   3     1893.40     1752.39     17.11 o 
   2   4   3     1081.52     1007.29      9.98 o 
   3   4   3       50.34       54.20      1.52 o 
   4   4   3        0.69       -0.14      0.87 o 
   5   4   3       20.85       23.72      2.23 o 
   6   4   3        0.06        0.72      1.99 o 
  -6   5   3        5.85        3.18      2.55 o 
  -5   5   3      433.02      439.24      8.41 o 
  -4   5   3        3.38        2.74      0.55 o 
  -3   5   3      310.21      297.28      3.84 o 
  -2   5   3      133.31      129.02      1.91 o 
  -1   5   3     6340.80     6528.06     64.40 o 
   0   5   3     1345.03     1267.19     14.30 o 
   1   5   3      249.74      268.26      3.97 o 
   2   5   3      443.07      477.93      5.65 o 
   3   5   3      427.32      404.64      5.72 o 
   4   5   3       37.98       40.78      2.14 o 
   5   5   3       99.32       92.95      3.71 o 
   6   5   3       16.26       15.05      2.68 o 
  -6   6   3       31.39       28.70      2.08 o 
  -5   6   3       27.29       33.32      1.99 o 
  -4   6   3       30.48       30.21      1.54 o 
  -3   6   3       36.45       38.74      1.15 o 
  -2   6   3      470.79      533.87      5.86 o 
  -1   6   3      711.12      665.75      8.69 o 
   0   6   3      540.03      544.26      9.52 o 
   1   6   3     2714.48     2646.70     34.44 o 
   2   6   3      150.04      195.11      3.02 o 
   3   6   3       83.39       69.02      2.17 o 
   4   6   3        2.89        2.13      0.88 o 
   5   6   3      269.46      271.09      5.72 o 
   6   6   3        3.69        4.31      2.19 o 
  -6   7   3        0.07        1.87      1.37 o 
  -5   7   3       40.89       38.67      2.09 o 
  -4   7   3        1.26        1.68      0.80 o 
  -3   7   3       15.61       15.77      0.89 o 
  -2   7   3       58.66       52.28      1.32 o 
  -1   7   3      962.32      984.03     10.64 o 
   0   7   3      453.76      457.38      6.57 o 
   1   7   3     1025.28     1102.39     15.51 o 
   2   7   3       63.54       67.12      1.90 o 
   3   7   3        1.64        4.69      0.93 o 
   4   7   3       10.32        9.72      1.19 o 
   5   7   3      141.84      139.19      3.99 o 
   6   7   3        0.59        2.03      1.97 o 
  -6   8   3       17.67       13.59      2.03 o 
  -5   8   3      104.98       93.88      4.89 o 
  -4   8   3      684.85      686.33      9.61 o 
  -3   8   3      652.89      653.02      7.80 o 
  -2   8   3     1218.65     1194.79     12.21 o 
  -1   8   3       40.33       52.59      1.42 o 
   0   8   3      101.79       91.22      3.15 o 
   1   8   3     1399.57     1324.51     18.43 o 
   2   8   3     1163.23     1070.05     15.48 o 
   3   8   3       41.40       42.91      1.84 o 
   4   8   3       31.74       33.03      1.92 o 
   5   8   3        2.41        2.41      1.41 o 
   6   8   3       12.85       20.27      3.76 o 
  -6   9   3       13.89       17.10      2.23 o 
  -5   9   3        0.75       -0.37      0.99 o 
  -4   9   3      106.81       98.41      2.86 o 
  -3   9   3      140.21      145.04      2.76 o 
  -2   9   3       16.60       18.36      1.03 o 
  -1   9   3      123.93      107.09      2.33 o 
   0   9   3        9.67       11.17      0.98 o 
   1   9   3      340.13      354.81      6.42 o 
   2   9   3       97.89       88.07      2.79 o 
   3   9   3       22.23       28.28      1.61 o 
   4   9   3       26.63       22.38      1.72 o 
   5   9   3        0.49        2.15      1.36 o 
   6   9   3        8.81        3.12      2.23 o 
  -6  10   3        0.49       -1.66      1.66 o 
  -5  10   3       10.84       12.02      1.77 o 
  -4  10   3       81.56       87.76      2.69 o 
  -3  10   3       18.74       21.05      1.32 o 
  -2  10   3      339.39      312.96      4.24 o 
  -1  10   3      115.91      122.98      2.42 o 
   0  10   3       24.36       45.26      3.60 o 
   1  10   3      277.67      324.85      7.03 o 
   2  10   3     1305.29     1277.68     18.38 o 
   3  10   3       62.58       55.08      2.16 o 
   4  10   3        3.83        3.69      1.20 o 
   5  10   3        8.53       11.24      1.70 o 
   6  10   3        6.70        7.41      2.39 o 
  -6  11   3        0.90        1.92      1.70 o 
  -5  11   3        9.09       15.79      3.35 o 
  -4  11   3        2.79        1.68      1.14 o 
  -3  11   3        1.92        1.54      0.78 o 
  -2  11   3       64.92       60.03      1.74 o 
  -1  11   3      908.87     1039.28     13.57 o 
   0  11   3       51.60       51.57      2.31 o 
   1  11   3      316.92      339.60      8.59 o 
   2  11   3       86.14       77.59      3.34 o 
   3  11   3        0.48        0.25      0.99 o 
   4  11   3       14.81        8.75      1.40 o 
   5  11   3        0.01       -0.32      1.35 o 
   6  11   3        1.91        4.09      3.09 o 
  -6  12   3        7.22        5.62      2.49 o 
  -5  12   3        2.85        2.41      1.62 o 
  -4  12   3        4.99        6.24      1.67 o 
  -3  12   3      654.96      619.13      8.56 o 
  -2  12   3        6.27        5.33      1.03 o 
  -1  12   3       41.64       38.83      2.11 o 
   0  12   3     1940.62     2033.89     31.14 o 
   1  12   3      604.42      556.40     10.62 o 
   2  12   3      288.28      283.36      6.87 o 
   3  12   3      193.18      196.47      5.83 o 
   4  12   3       23.20       23.07      1.88 o 
   5  12   3       78.14       74.36      3.67 o 
   6  12   3        3.24        4.79      2.53 o 
  -6  13   3        2.77        1.69      2.32 o 
  -5  13   3        0.24       -1.33      1.45 o 
  -4  13   3      112.45      108.56      7.48 o 
  -3  13   3        2.72        2.54      1.15 o 
  -2  13   3       55.10       58.23      1.84 o 
  -1  13   3       46.09       51.58      1.80 o 
   0  13   3       93.55       91.44      3.47 o 
   1  13   3       46.71       48.55      2.74 o 
   2  13   3        5.28        4.79      1.42 o 
   3  13   3      125.60      124.35      3.95 o 
   4  13   3      140.80      119.76      4.10 o 
   5  13   3        7.16        7.82      2.94 o 
   6  13   3        3.26        0.08      2.24 o 
  -6  14   3        5.66        4.99      1.94 o 
  -5  14   3        0.96       -1.33      1.57 o 
  -4  14   3       58.13       59.75      4.03 o 
  -3  14   3      175.93      180.78      6.14 o 
  -2  14   3       32.88       38.01      2.14 o 
  -1  14   3        7.78        7.88      1.09 o 
   0  14   3      129.20      144.38      4.47 o 
   1  14   3      822.34      802.05     14.51 o 
   2  14   3      156.30      159.43      5.13 o 
   3  14   3       43.90       37.80      2.51 o 
   4  14   3       52.58       52.85      2.96 o 
   5  14   3       10.39       10.52      2.68 o 
  -5  15   3        3.33        3.45      1.88 o 
  -4  15   3       25.11       32.95      2.80 o 
  -3  15   3        1.98        3.49      1.80 o 
  -2  15   3       30.18       32.63      1.99 o 
  -1  15   3       95.71      106.37      3.12 o 
   0  15   3      429.10      398.88      8.63 o 
   1  15   3       11.77       16.77      2.02 o 
   2  15   3       59.44       62.86      3.46 o 
   3  15   3      192.99      198.71      5.38 o 
   4  15   3       47.78       47.19      2.96 o 
   5  15   3       11.63       10.00      2.71 o 
  -5  16   3        2.46        0.69      1.77 o 
  -4  16   3       61.39       56.06      3.88 o 
  -3  16   3       33.70       29.78      3.07 o 
  -2  16   3       10.83        9.69      1.54 o 
  -1  16   3        7.87        7.67      1.46 o 
   0  16   3       56.39       54.28      3.09 o 
   1  16   3       80.05       75.93      3.69 o 
   2  16   3      144.80      156.77      5.39 o 
   3  16   3        5.82        5.92      1.63 o 
   4  16   3        7.35        7.66      2.04 o 
   5  16   3        6.07        7.44      4.83 o 
  -5  17   3        0.14        1.05      2.04 o 
  -4  17   3        1.29        2.74      2.66 o 
  -3  17   3        7.14        8.93      3.87 o 
  -2  17   3       32.45       33.14      2.39 o 
  -1  17   3       41.99       40.68      2.96 o 
   0  17   3      335.50      349.25      9.12 o 
   1  17   3       10.03        7.16      1.81 o 
   2  17   3       51.56       59.01      3.95 o 
   3  17   3       23.53       18.95      2.22 o 
   4  17   3        3.02        2.63      2.31 o 
   5  17   3        6.56        6.12      2.74 o 
  -5  18   3        0.60       -1.39      2.04 o 
  -4  18   3      168.83      136.84      5.96 o 
  -3  18   3       82.11       72.60      4.52 o 
  -2  18   3       95.40       92.99      4.59 o 
  -1  18   3        0.24        2.00      1.44 o 
   0  18   3       44.34       52.22      3.79 o 
   1  18   3        5.70        7.14      1.91 o 
   2  18   3       33.61       35.84      3.12 o 
   3  18   3       23.55       19.40      2.34 o 
   4  18   3       82.33       78.19      4.97 o 
   5  18   3        2.62       -0.73      2.38 o 
  -5  19   3       16.36        8.43      2.64 o 
  -4  19   3        1.52        1.12      2.12 o 
  -3  19   3        7.51        2.08      2.04 o 
  -2  19   3       76.73       85.91      4.21 o 
  -1  19   3       15.62       15.35      2.24 o 
   0  19   3       19.06       19.17      2.17 o 
   1  19   3       53.14       54.10      3.85 o 
   2  19   3        3.17        4.52      1.90 o 
   3  19   3       13.99       16.70      2.38 o 
   4  19   3       45.45       42.94      4.09 o 
   5  19   3       12.17        9.84      5.51 o 
  -4  20   3       22.85       21.03      3.20 o 
  -3  20   3        1.70        0.26      2.06 o 
  -2  20   3       24.23       22.41      3.20 o 
  -1  20   3      106.07       98.46      4.50 o 
   0  20   3        0.16        1.03      1.46 o 
   1  20   3       11.55       14.02      2.35 o 
   2  20   3        0.97        2.33      2.11 o 
   3  20   3        7.83        4.92      1.88 o 
   4  20   3        6.85        5.27      3.00 o 
  -4  21   3       32.13       35.78      3.87 o 
  -3  21   3       18.88       27.46      3.59 o 
  -2  21   3       43.96       41.93      3.96 o 
  -1  21   3      176.12      182.76      6.19 o 
   0  21   3      128.98      133.75      4.85 o 
   1  21   3        0.07       -1.39      1.68 o 
   2  21   3        2.77        0.64      1.90 o 
   3  21   3       49.65       44.93      3.76 o 
   4  21   3       46.15       46.83      5.85 o 
  -4  22   3       10.64       10.87      2.89 o 
  -3  22   3       13.54       10.48      2.86 o 
  -2  22   3       10.25        9.94      2.76 o 
  -1  22   3        1.00        3.09      2.17 o 
   0  22   3       12.85       14.11      2.23 o 
   1  22   3        6.42        2.76      1.95 o 
   2  22   3        0.16       -1.79      1.79 o 
   3  22   3        1.69        3.92      2.23 o 
   4  22   3        4.43       10.07      4.62 o 
  -3  23   3        9.88       12.04      3.08 o 
  -2  23   3        1.59        1.24      2.33 o 
  -1  23   3        9.70        7.44      2.67 o 
   0  23   3       22.65       20.15      2.80 o 
   1  23   3        4.98        5.48      2.01 o 
   2  23   3       12.22       15.43      2.87 o 
   3  23   3       26.53       30.29      4.43 o 
  -3  24   3        2.50        2.33      2.60 o 
  -2  24   3       18.04       18.72      4.00 o 
  -1  24   3       23.46       23.00      3.67 o 
   0  24   3        3.92        0.84      1.98 o 
   1  24   3       40.95       51.99      3.80 o 
   2  24   3        0.82        2.48      2.16 o 
   3  24   3        0.01        2.36      2.64 o 
  -3  25   3        4.66        5.65      4.94 o 
  -2  25   3       48.74       49.19     11.01 o 
  -1  25   3       43.74       54.15      6.16 o 
   0  25   3        6.89        9.51      2.72 o 
   1  25   3       14.58       12.83      2.56 o 
   2  25   3       15.74       16.19      3.21 o 
  -2  26   3        0.01       -2.50      2.50 o 
  -1  26   3        2.55        0.86      3.15 o 
   0  26   3        0.18        0.05      2.66 o 
   1  26   3       12.18       11.76      2.71 o 
   2  26   3       15.41       16.55      3.39 o 
  -1  27   3        0.17        0.69      3.13 o 
   0  27   3       29.35       30.77      4.46 o 
   1  27   3        0.06        3.80      2.64 o 
  -6   0   4       79.28       69.34      9.02 o 
  -5   0   4       11.56        5.93      2.83 o 
  -4   0   4       67.51       59.19      4.52 o 
  -3   0   4        9.75       11.52      2.42 o 
  -2   0   4     5748.48     5906.53    168.65 o 
  -1   0   4      609.38      563.68      7.16 o 
   0   0   4      196.75      236.96      3.66 o 
   1   0   4      943.24      871.55      9.45 o 
   2   0   4      520.42      511.40      7.15 o 
   3   0   4     1119.90     1088.06     17.64 o 
   4   0   4      105.96      118.19      5.09 o 
   5   0   4       84.26       81.10      6.06 o 
   6   0   4        0.03       -0.33      4.13 o 
  -6   1   4       73.68       81.93      5.67 o 
  -5   1   4        0.10       -1.53      1.53 o 
  -4   1   4        0.20       -1.38      1.38 o 
  -3   1   4     1464.98     1594.42     24.61 o 
  -2   1   4      217.71      226.15      4.13 o 
  -1   1   4        0.30        0.14      0.24 o 
   0   1   4     3767.09     3803.56     30.94 o 
   1   1   4      141.01      123.54      1.72 o 
   2   1   4      136.58      117.06      1.81 o 
   3   1   4       40.00       38.07      1.68 o 
   4   1   4       20.50       20.81      1.66 o 
   5   1   4        2.70        4.36      2.00 o 
   6   1   4        4.28        7.21      2.41 o 
  -6   2   4        3.93        3.94      2.65 o 
  -5   2   4        0.88        2.83      2.06 o 
  -4   2   4        8.74       12.12      1.96 o 
  -3   2   4       65.60       58.29      2.29 o 
  -2   2   4     1087.61     1013.07     12.50 o 
  -1   2   4      143.32      122.32      1.64 o 
   0   2   4        0.70        1.00      0.46 o 
   1   2   4     2002.02     2026.33     16.92 o 
   2   2   4     1012.84      961.04      9.17 o 
   3   2   4      241.89      224.16      4.22 o 
   4   2   4        1.84        1.74      1.06 o 
   5   2   4      150.42      133.72      5.23 o 
   6   2   4       22.64       29.79      3.75 o 
  -6   3   4        0.78        2.07      2.38 o 
  -5   3   4      137.83      139.02      6.05 o 
  -4   3   4       52.57       55.25      8.71 o 
  -3   3   4       97.25      109.29      3.68 o 
  -2   3   4      731.76      746.38      8.79 o 
  -1   3   4      214.11      228.11      2.64 o 
   0   3   4      244.67      229.13      2.95 o 
   1   3   4     3108.20     3187.46     27.27 o 
   2   3   4       54.53       63.93      1.82 o 
   3   3   4      105.97       96.95      2.70 o 
   4   3   4       55.91       57.16      2.39 o 
   5   3   4        0.03       -1.41      1.41 o 
   6   3   4        6.32        3.10      2.26 o 
  -6   4   4        1.99        3.63      2.49 o 
  -5   4   4        1.83        2.48      2.08 o 
  -4   4   4      207.90      192.72      6.47 o 
  -3   4   4      574.80      586.50      9.74 o 
  -2   4   4      622.94      748.15      8.70 o 
  -1   4   4       18.59       21.58      1.05 o 
   0   4   4      439.01      489.09      5.85 o 
   1   4   4     1937.98     2059.53     19.02 o 
   2   4   4      111.28      137.24      2.71 o 
   3   4   4      616.18      622.70      8.65 o 
   4   4   4       14.84       14.78      1.57 o 
   5   4   4        0.39        0.93      1.52 o 
   6   4   4        5.21        5.21      2.46 o 
  -6   5   4        2.76        2.48      2.29 o 
  -5   5   4        0.02       -0.11      2.51 o 
  -4   5   4      148.88      149.98      4.51 o 
  -3   5   4      112.20      139.30      2.37 o 
  -2   5   4       16.58       15.27      0.65 o 
  -1   5   4      538.14      450.93      5.27 o 
   0   5   4        6.06        6.39      0.70 o 
   1   5   4      811.33      797.00      9.71 o 
   2   5   4      387.24      407.04      5.38 o 
   3   5   4      234.85      202.24      3.57 o 
   4   5   4        2.37        1.70      1.06 o 
   5   5   4       34.54       30.34      2.59 o 
   6   5   4        6.88        5.53      2.32 o 
  -6   6   4       10.38        8.27      2.71 o 
  -5   6   4       35.71       38.78      4.48 o 
  -4   6   4      142.53      156.48      4.08 o 
  -3   6   4       59.85       57.42      2.06 o 
  -2   6   4     1326.21     1421.71     14.92 o 
  -1   6   4       93.09       99.68      1.77 o 
   0   6   4      149.05      153.36      2.99 o 
   1   6   4     2058.43     1924.04     23.21 o 
   2   6   4        0.08        0.39      0.54 o 
   3   6   4      175.77      171.47      3.28 o 
   4   6   4       26.72       25.76      1.60 o 
   5   6   4       76.11       82.53      3.76 o 
   6   6   4       42.03       38.01      3.75 o 
  -6   7   4        4.92        3.85      2.60 o 
  -5   7   4        0.03        0.31      2.05 o 
  -4   7   4       37.25       38.84      1.69 o 
  -3   7   4       14.84       15.13      0.81 o 
  -2   7   4        8.27        9.80      0.73 o 
  -1   7   4      410.27      440.67      5.68 o 
   0   7   4      318.86      283.06      5.02 o 
   1   7   4       45.95       43.52      1.73 o 
   2   7   4       31.32       38.74      1.68 o 
   3   7   4       29.37       24.18      1.45 o 
   4   7   4       80.61       85.66      2.58 o 
   5   7   4       84.76       81.42      3.77 o 
   6   7   4       37.48       39.13      3.76 o 
  -6   8   4       11.40       20.69      4.69 o 
  -5   8   4        4.62        2.49      1.01 o 
  -4   8   4       40.22       36.94      1.96 o 
  -3   8   4       35.49       35.48      1.43 o 
  -2   8   4      128.63      128.98      2.20 o 
  -1   8   4      177.60      200.89      3.29 o 
   0   8   4      936.03      962.08     12.11 o 
   1   8   4       41.08       40.63      2.65 o 
   2   8   4     2503.89     2572.61     31.10 o 
   3   8   4       66.21       72.51      2.31 o 
   4   8   4       20.03       14.90      1.43 o 
   5   8   4       93.97       81.76      3.84 o 
   6   8   4       26.80       31.95      3.55 o 
  -6   9   4        2.13        1.65      2.61 o 
  -5   9   4        2.44        2.37      1.82 o 
  -4   9   4       36.44       36.94      1.55 o 
  -3   9   4      151.70      177.30      3.02 o 
  -2   9   4       91.91       88.23      2.73 o 
  -1   9   4     1616.32     1733.58     21.50 o 
   0   9   4     1612.14     1515.99     26.82 o 
   1   9   4      334.90      298.11      6.55 o 
   2   9   4        1.61        1.49      0.84 o 
   3   9   4      454.80      432.44      6.70 o 
   4   9   4      438.08      390.36      6.67 o 
   5   9   4       39.06       48.71      3.17 o 
   6   9   4        0.35        1.41      2.75 o 
  -6  10   4        0.63        2.30      1.66 o 
  -5  10   4        4.45       -0.34      2.05 o 
  -4  10   4       43.05       40.07      2.20 o 
  -3  10   4       89.54       81.35      2.04 o 
  -2  10   4        7.63        3.32      0.64 o 
  -1  10   4      126.86      140.61      2.63 o 
   0  10   4        4.53        2.40      0.70 o 
   1  10   4      695.50      721.66     12.83 o 
   2  10   4      132.12      138.96      3.86 o 
   3  10   4      122.78      120.55      3.28 o 
   4  10   4      168.51      156.66      3.93 o 
   5  10   4        2.85        1.56      1.68 o 
   6  10   4       52.03       58.43      4.97 o 
  -6  11   4        0.84        2.09      2.26 o 
  -5  11   4       35.13       32.63      1.74 o 
  -4  11   4        6.13        9.65      1.31 o 
  -3  11   4        3.21        2.24      0.78 o 
  -2  11   4       98.35       98.61      2.26 o 
  -1  11   4      203.19      173.68      3.26 o 
   0  11   4     1017.56     1029.98     18.32 o 
   1  11   4      155.89      146.32      4.45 o 
   2  11   4       11.91       11.59      1.74 o 
   3  11   4       58.47       61.84      2.50 o 
   4  11   4      422.50      447.26      8.20 o 
   5  11   4       21.59       26.62      2.71 o 
   6  11   4       17.31       16.71      4.33 o 
  -6  12   4        1.88       -1.05      1.92 o 
  -5  12   4       19.99       23.43      3.50 o 
  -4  12   4       48.60       44.34      2.59 o 
  -3  12   4       40.32       40.96      1.94 o 
  -2  12   4      119.61      114.04      2.55 o 
  -1  12   4      337.39      365.95      5.42 o 
   0  12   4      400.63      394.93      8.16 o 
   1  12   4        0.21        0.99      1.06 o 
   2  12   4      494.25      481.54     10.06 o 
   3  12   4       25.70       27.40      1.90 o 
   4  12   4       17.22       15.87      1.84 o 
   5  12   4       11.25        7.77      2.01 o 
   6  12   4        0.00       -2.18      2.62 o 
  -6  13   4        3.73        2.70      2.19 o 
  -5  13   4       91.51       89.37      3.74 o 
  -4  13   4       18.92       20.45      2.16 o 
  -3  13   4      240.89      243.01      8.16 o 
  -2  13   4       78.31       77.11      2.36 o 
  -1  13   4      522.52      492.11      8.14 o 
   0  13   4      157.56      160.21      4.71 o 
   1  13   4       85.96       81.42      3.49 o 
   2  13   4        1.50        2.66      1.38 o 
   3  13   4       12.60        8.55      1.38 o 
   4  13   4       15.59       11.26      1.66 o 
   5  13   4       13.99       15.19      3.00 o 
  -5  14   4        3.21        2.94      1.68 o 
  -4  14   4        6.48        3.91      1.61 o 
  -3  14   4       33.38       38.24      4.76 o 
  -2  14   4       10.49        7.71      1.07 o 
  -1  14   4       59.44       58.48      2.00 o 
   0  14   4      148.03      161.70      4.89 o 
   1  14   4        9.91        7.17      1.63 o 
   2  14   4       88.32       80.15      3.82 o 
   3  14   4       35.13       29.21      2.30 o 
   4  14   4       36.57       26.40      2.40 o 
   5  14   4       12.48       19.12      3.46 o 
  -5  15   4        4.76        3.61      2.69 o 
  -4  15   4        1.99       -0.09      1.53 o 
  -3  15   4       10.35        4.56      1.84 o 
  -2  15   4        2.57        2.35      1.15 o 
  -1  15   4       26.59       24.87      1.83 o 
   0  15   4        5.05       12.11      1.50 o 
   1  15   4      174.43      175.61      5.43 o 
   2  15   4       40.61       33.98      2.86 o 
   3  15   4      127.63      106.34      3.98 o 
   4  15   4      105.05      104.42      4.11 o 
   5  15   4       15.99       24.28      3.47 o 
  -5  16   4       12.00        7.88      2.06 o 
  -4  16   4       12.47       14.55      2.91 o 
  -3  16   4       81.18       75.01      4.18 o 
  -2  16   4       57.53       53.31      3.09 o 
  -1  16   4       27.74       32.55      1.95 o 
   0  16   4        2.59        0.50      1.09 o 
   1  16   4       67.77       62.52      3.74 o 
   2  16   4       71.93       68.18      3.82 o 
   3  16   4        5.47        4.45      1.61 o 
   4  16   4        1.85       -0.03      1.75 o 
   5  16   4        0.38       -1.35      2.09 o 
  -5  17   4        2.92        3.52      2.13 o 
  -4  17   4      191.24      180.81      6.71 o 
  -3  17   4       18.43       15.28      2.73 o 
  -2  17   4        4.93        3.24      1.58 o 
  -1  17   4      270.05      268.47      5.51 o 
   0  17   4      278.81      273.02      6.07 o 
   1  17   4       51.93       45.98      3.17 o 
   2  17   4        8.11       12.04      2.22 o 
   3  17   4       30.67       35.48      2.73 o 
   4  17   4       23.67       18.62      3.19 o 
   5  17   4        0.35       -0.78      2.70 o 
  -5  18   4       18.89       21.54      3.00 o 
  -4  18   4        5.10        1.04      1.94 o 
  -3  18   4        2.64        1.80      1.89 o 
  -2  18   4       43.07       56.01      4.00 o 
  -1  18   4      103.90      123.32      4.66 o 
   0  18   4       65.22       73.68      3.22 o 
   1  18   4       13.29       13.81      2.25 o 
   2  18   4      186.79      190.03      6.40 o 
   3  18   4       95.75       94.09      4.16 o 
   4  18   4        8.09        5.83      3.16 o 
   5  18   4       10.49       10.27      3.08 o 
  -4  19   4        0.68        2.67      2.18 o 
  -3  19   4        1.05        0.98      1.97 o 
  -2  19   4       15.50        8.14      2.94 o 
  -1  19   4       17.65       12.67      2.12 o 
   0  19   4       13.23        9.77      2.01 o 
   1  19   4      111.69      122.41      5.10 o 
   2  19   4        0.05       -1.58      1.58 o 
   3  19   4        1.99        2.07      1.76 o 
   4  19   4        1.10       -1.04      2.54 o 
  -4  20   4       14.00       10.10      2.63 o 
  -3  20   4       47.66       49.48      4.19 o 
  -2  20   4       88.80       87.79      6.54 o 
  -1  20   4       81.85       83.28      4.21 o 
   0  20   4        8.34        7.85      1.84 o 
   1  20   4       71.13       73.22      5.32 o 
   2  20   4      123.45      124.78      5.94 o 
   3  20   4       22.59       22.46      2.70 o 
   4  20   4        0.13        0.55      2.36 o 
  -4  21   4       35.26       38.02      3.92 o 
  -3  21   4        2.78        1.35      2.12 o 
  -2  21   4       18.38       15.13      4.17 o 
  -1  21   4        3.33        4.01      2.68 o 
   0  21   4        5.57        7.52      1.84 o 
   1  21   4        8.45        6.56      2.13 o 
   2  21   4        0.04        0.42      1.95 o 
   3  21   4        0.55        1.05      1.84 o 
   4  21   4        1.39       -2.60      2.60 o 
  -4  22   4        7.77        9.13      3.20 o 
  -3  22   4        3.47        2.10      2.30 o 
  -2  22   4        3.39        6.74      4.82 o 
  -1  22   4       19.70       27.99      4.74 o 
   0  22   4        2.08        2.09      1.64 o 
   1  22   4       34.22       42.08      3.75 o 
   2  22   4       14.22       11.75      2.65 o 
   3  22   4       38.63       47.20      4.01 o 
  -3  23   4        0.23       -2.25      2.25 o 
  -2  23   4        8.47        6.76      2.66 o 
  -1  23   4        6.71        4.86      3.03 o 
   0  23   4       17.49       16.40      2.44 o 
   1  23   4        0.52       -2.87      2.87 o 
   2  23   4        9.71       11.90      2.81 o 
   3  23   4        9.59       10.67      2.77 o 
  -3  24   4        2.94        2.33      3.30 o 
  -2  24   4       27.35       28.21      3.88 o 
  -1  24   4        4.94        8.60      5.26 o 
   0  24   4       26.13       21.56      3.13 o 
   1  24   4        0.02       -1.78      1.78 o 
   2  24   4       16.18       18.29      3.14 o 
   3  24   4        0.54        1.55      3.54 o 
  -2  25   4        3.33       -0.61      2.41 o 
  -1  25   4        9.14       11.91      3.77 o 
   0  25   4        3.70        3.28      2.69 o 
   1  25   4        0.08        1.15      2.06 o 
   2  25   4        0.56        3.72      2.66 o 
  -2  26   4       12.51       21.67      4.79 o 
  -1  26   4        5.20        5.86      3.42 o 
   0  26   4        4.05        0.35      2.70 o 
   1  26   4        1.11        1.43      2.18 o 
   0  27   4        0.61        2.62      3.46 o 
  -6   1   5        2.26        3.93      2.55 o 
  -5   1   5       34.94       32.12      3.10 o 
  -4   1   5       89.29       96.42      3.97 o 
  -3   1   5       17.94       21.56      3.66 o 
  -2   1   5       16.44       16.01      2.31 o 
  -1   1   5       59.37       57.55      1.09 o 
   0   1   5     7269.06     7410.42     65.56 o 
   1   1   5      973.45     1254.97     11.48 o 
   2   1   5      212.66      203.07      3.06 o 
   3   1   5      122.65      114.78      2.45 o 
   4   1   5      102.87      100.23      3.14 o 
   5   1   5      144.47      160.67     11.91 o 
   6   1   5       13.31       12.45      2.89 o 
  -6   2   5       23.06       15.79      3.16 o 
  -5   2   5        3.90        2.69      2.00 o 
  -4   2   5       80.39       85.08      5.03 o 
  -3   2   5       46.58       51.67      3.33 o 
  -2   2   5      494.30      484.15      7.73 o 
  -1   2   5        0.52        0.76      0.35 o 
   0   2   5     1656.43     1799.80     15.19 o 
   1   2   5      891.53      943.00      9.39 o 
   2   2   5       60.38       57.16      1.60 o 
   3   2   5      216.24      213.85      3.69 o 
   4   2   5       70.33       64.89      3.12 o 
   5   2   5       23.73       20.79      4.25 o 
   6   2   5        0.72       -1.71      2.15 o 
  -6   3   5        0.13        1.21      2.18 o 
  -5   3   5        5.02        8.07      2.27 o 
  -4   3   5       42.48       43.93      3.27 o 
  -3   3   5      347.82      364.99      6.32 o 
  -2   3   5       19.18       16.77      1.03 o 
  -1   3   5       97.75       79.55      1.37 o 
   0   3   5       18.71       18.90      1.09 o 
   1   3   5     4958.19     5066.17     45.07 o 
   2   3   5      703.30      746.66      8.41 o 
   3   3   5      505.15      463.09      7.07 o 
   4   3   5        9.71        9.03      1.50 o 
   5   3   5      366.40      382.02      8.26 o 
   6   3   5        6.01        5.12      2.51 o 
  -6   4   5        3.08        3.27      3.89 o 
  -5   4   5       12.88       11.50      2.64 o 
  -4   4   5        2.93        0.86      2.05 o 
  -3   4   5      378.07      378.25      7.06 o 
  -2   4   5      668.76      746.90      8.21 o 
  -1   4   5      250.41      274.82      3.22 o 
   0   4   5      254.52      273.37      4.11 o 
   1   4   5      717.43      745.33      9.28 o 
   2   4   5     1270.33     1238.70     13.83 o 
   3   4   5      238.34      231.03      4.51 o 
   4   4   5       98.43      106.68      3.28 o 
   5   4   5      123.78      131.85      5.01 o 
   6   4   5        1.38        4.29      2.53 o 
  -6   5   5        0.87        0.93      2.73 o 
  -5   5   5       34.91       35.31      3.69 o 
  -4   5   5        0.54       -0.32      1.32 o 
  -3   5   5      122.80      120.88      3.39 o 
  -2   5   5       52.43       56.68      1.15 o 
  -1   5   5      314.61      308.77      3.96 o 
   0   5   5      643.80      642.02      8.92 o 
   1   5   5      409.56      463.29      6.11 o 
   2   5   5      247.42      216.73      4.36 o 
   3   5   5       16.25       20.55      1.61 o 
   4   5   5      114.00      114.05      3.44 o 
   5   5   5       14.19       14.26      2.31 o 
   6   5   5        0.14        3.74      2.38 o 
  -6   6   5        0.56       -1.95      3.06 o 
  -5   6   5        3.79        1.95      2.01 o 
  -4   6   5      113.42      119.74      4.27 o 
  -3   6   5        0.38        0.97      0.58 o 
  -2   6   5        0.77        2.35      0.47 o 
  -1   6   5     1495.56     1431.59     14.28 o 
   0   6   5      501.13      521.89      7.66 o 
   1   6   5      527.71      480.85      6.36 o 
   2   6   5      473.25      496.57      8.46 o 
   3   6   5      280.71      277.46      5.12 o 
   4   6   5        0.01       -0.94      1.16 o 
   5   6   5      314.15      321.93      7.53 o 
   6   6   5        9.26        6.32      2.66 o 
  -6   7   5        0.00        0.21      2.37 o 
  -5   7   5        2.40       -0.08      1.98 o 
  -4   7   5        4.72        2.29      1.87 o 
  -3   7   5       77.29       82.82      3.06 o 
  -2   7   5       86.15       91.90      1.81 o 
  -1   7   5      219.61      223.54      3.87 o 
   0   7   5      819.56      831.99     12.97 o 
   1   7   5       57.06       66.86      2.00 o 
   2   7   5      197.05      191.93      4.47 o 
   3   7   5       93.25       82.18      2.19 o 
   4   7   5      113.32      107.26      3.38 o 
   5   7   5       14.39       15.22      2.41 o 
   6   7   5       40.28       40.24      4.08 o 
  -6   8   5       23.41       24.44      3.86 o 
  -5   8   5        0.00       -1.46      2.50 o 
  -4   8   5        1.48        0.57      0.77 o 
  -3   8   5      102.14      109.42      2.36 o 
  -2   8   5      459.64      425.42      5.38 o 
  -1   8   5       91.73       89.39      3.59 o 
   0   8   5       71.95       56.52      1.95 o 
   1   8   5       67.22       76.15      2.31 o 
   2   8   5        2.78        4.36      0.87 o 
   3   8   5      118.27      109.22      2.91 o 
   4   8   5        4.90        4.86      1.44 o 
   5   8   5        9.36        8.99      2.11 o 
   6   8   5        2.67        3.70      4.05 o 
  -6   9   5        4.99        1.90      2.55 o 
  -5   9   5        6.61        6.42      3.36 o 
  -4   9   5      108.42      103.09      3.26 o 
  -3   9   5        4.04        8.89      0.91 o 
  -2   9   5      121.90      138.52      2.40 o 
  -1   9   5       64.60       78.08      1.93 o 
   0   9   5        3.86        3.88      1.13 o 
   1   9   5       32.72       31.28      1.61 o 
   2   9   5      550.89      573.24      8.54 o 
   3   9   5       81.79       78.82      2.56 o 
   4   9   5      170.28      156.52      4.17 o 
   5   9   5      105.33       99.61      5.35 o 
   6   9   5        8.61        5.05      4.39 o 
  -6  10   5       25.85       35.04      9.61 o 
  -5  10   5       20.91       23.01      3.43 o 
  -4  10   5       28.75       26.44      1.45 o 
  -3  10   5       16.34       14.34      1.16 o 
  -2  10   5      306.89      322.42      4.64 o 
  -1  10   5      234.83      220.04      3.73 o 
   0  10   5        3.62        1.55      0.62 o 
   1  10   5      237.63      232.43      5.84 o 
   2  10   5      820.95      752.01     10.73 o 
   3  10   5       25.79       30.72      1.81 o 
   4  10   5      142.18      137.94      3.97 o 
   5  10   5       17.86       16.39      2.46 o 
   6  10   5      123.15      141.83     10.04 o 
  -6  11   5        4.14        8.93      4.12 o 
  -5  11   5       41.54       46.57      3.14 o 
  -4  11   5       74.58       72.48      4.67 o 
  -3  11   5        2.36        2.50      1.16 o 
  -2  11   5      138.70      149.98      3.84 o 
  -1  11   5       51.48       55.92      3.05 o 
   0  11   5       17.55       19.67      1.26 o 
   1  11   5        0.14       -0.36      1.00 o 
   2  11   5        2.89        1.29      1.16 o 
   3  11   5      344.04      329.34      6.13 o 
   4  11   5        0.04        0.74      1.74 o 
   5  11   5        9.42        5.67      2.02 o 
   6  11   5       50.56       57.08      6.42 o 
  -6  12   5        2.58        2.99      4.11 o 
  -5  12   5       19.27       20.73      2.61 o 
  -4  12   5       10.87        8.25      1.27 o 
  -3  12   5       24.19       23.73      1.55 o 
  -2  12   5       17.22       17.75      1.22 o 
  -1  12   5      338.19      331.21      4.91 o 
   0  12   5       27.06       24.60      1.47 o 
   1  12   5      351.14      384.10      8.45 o 
   2  12   5      266.61      269.51      5.93 o 
   3  12   5      199.05      204.49      4.64 o 
   4  12   5       81.83       85.46      3.96 o 
   5  12   5        5.92       11.68      2.47 o 
  -5  13   5       12.32       17.84      4.84 o 
  -4  13   5        1.18        3.22      1.38 o 
  -3  13   5        2.69        4.03      1.20 o 
  -2  13   5        5.37       10.02      1.28 o 
  -1  13   5       46.14       44.73      1.70 o 
   0  13   5      135.77      122.70      3.36 o 
   1  13   5       84.62       74.05      4.17 o 
   2  13   5       28.32       25.01      2.55 o 
   3  13   5       81.28       70.15      3.13 o 
   4  13   5        0.14       -0.04      1.49 o 
   5  13   5       17.06       22.57      3.00 o 
  -5  14   5        0.76        2.91      1.40 o 
  -4  14   5        3.59        4.62      2.00 o 
  -3  14   5       13.43       13.91      2.14 o 
  -2  14   5       85.94      107.36      3.35 o 
  -1  14   5      108.74      118.20      3.09 o 
   0  14   5      185.66      198.64      4.63 o 
   1  14   5      105.83       99.12      4.06 o 
   2  14   5       59.80       59.76      3.56 o 
   3  14   5      492.15      447.86      7.99 o 
   4  14   5        5.84        4.91      2.43 o 
   5  14   5        0.47        2.66      2.14 o 
  -5  15   5       16.64       15.54      1.99 o 
  -4  15   5        0.78       -0.70      1.52 o 
  -3  15   5       58.32       57.20      4.65 o 
  -2  15   5       23.53       20.38      1.90 o 
  -1  15   5       16.82       16.69      1.46 o 
   0  15   5       42.57       48.64      2.40 o 
   1  15   5      180.96      170.84      5.54 o 
   2  15   5       83.60       76.16      4.00 o 
   3  15   5      118.61      121.85      4.93 o 
   4  15   5       71.50       72.41      4.34 o 
   5  15   5        0.31        2.36      2.52 o 
  -5  16   5        0.00       -0.38      1.56 o 
  -4  16   5        1.30       -1.02      1.75 o 
  -3  16   5       35.20       32.74      3.06 o 
  -2  16   5       82.54       80.84      4.29 o 
  -1  16   5       53.17       50.16      2.26 o 
   0  16   5        5.58        6.60      1.75 o 
   1  16   5        1.44        1.77      1.53 o 
   2  16   5       42.73       50.91      4.06 o 
   3  16   5       18.67       22.77      2.03 o 
   4  16   5       30.50       32.52      4.44 o 
   5  16   5        1.91        2.84      2.52 o 
  -5  17   5        5.17        9.46      2.19 o 
  -4  17   5       12.36       10.51      2.35 o 
  -3  17   5       15.49       15.76      2.74 o 
  -2  17   5       61.25       76.61      4.77 o 
  -1  17   5       37.66       39.32      2.56 o 
   0  17   5      110.34      113.89      4.49 o 
   1  17   5       98.78       93.67      6.85 o 
   2  17   5       16.86       18.28      2.64 o 
   3  17   5        3.10        1.76      1.42 o 
   4  17   5       26.08       32.34      4.98 o 
   5  17   5       12.92        7.68      3.61 o 
  -5  18   5        8.52        5.31      2.39 o 
  -4  18   5        2.15        2.55      2.03 o 
  -3  18   5       16.48       14.61      3.59 o 
  -2  18   5       59.67       48.15      3.84 o 
  -1  18   5        0.01       -1.36      1.36 o 
   0  18   5        0.01        1.81      1.45 o 
   1  18   5        1.46       -1.40      1.52 o 
   2  18   5       87.79       77.12      4.43 o 
   3  18   5       39.31       35.29      2.58 o 
   4  18   5        1.89        1.46      2.35 o 
  -4  19   5        4.41        5.46      2.22 o 
  -3  19   5        2.06        5.53      2.26 o 
  -2  19   5        0.08        1.28      2.05 o 
  -1  19   5       36.84       29.90      2.87 o 
   0  19   5       82.95       83.78      4.36 o 
   1  19   5       71.25       77.57      4.34 o 
   2  19   5       88.52       89.76      4.80 o 
   3  19   5        4.84        5.57      2.42 o 
   4  19   5       30.07       48.38      6.17 o 
  -4  20   5        0.24       -1.22      2.13 o 
  -3  20   5        2.30        4.37      2.22 o 
  -2  20   5        1.50        0.18      1.97 o 
  -1  20   5       37.38       40.86      5.00 o 
   0  20   5       19.42       14.49      2.41 o 
   1  20   5        0.02       -0.15      1.81 o 
   2  20   5        0.83        1.58      2.05 o 
   3  20   5       77.15       70.15      4.82 o 
   4  20   5        0.32        1.42      3.14 o 
  -4  21   5        7.38       12.37      3.08 o 
  -3  21   5       23.95       25.78      3.49 o 
  -2  21   5       16.88       14.95      2.90 o 
  -1  21   5        4.15        0.54      2.45 o 
   0  21   5       60.30       70.23      3.77 o 
   1  21   5      118.49      122.72      5.46 o 
   2  21   5        1.77       -1.29      1.91 o 
   3  21   5       12.65        9.45      2.69 o 
   4  21   5       24.37       38.68      8.01 o 
  -3  22   5       12.49       17.39      3.17 o 
  -2  22   5        0.03       -0.26      2.11 o 
  -1  22   5       33.33       27.18      4.28 o 
   0  22   5        1.95        1.88      1.93 o 
   1  22   5        0.06        0.46      1.91 o 
   2  22   5        3.72        4.85      2.32 o 
   3  22   5        8.42        5.07      2.95 o 
  -3  23   5        3.19        6.72      2.65 o 
  -2  23   5       10.66       13.90      3.16 o 
  -1  23   5        2.66        1.84      2.76 o 
   0  23   5       53.83       55.36      4.18 o 
   1  23   5       30.88       37.30      3.82 o 
   2  23   5       39.71       34.91      3.88 o 
   3  23   5        4.29        9.75      3.58 o 
  -2  24   5       10.03        9.41      2.92 o 
  -1  24   5        8.73        9.47      4.97 o 
   0  24   5       10.19        9.25      3.23 o 
   1  24   5        0.08        0.11      2.09 o 
   2  24   5        0.04       -2.14      2.14 o 
  -2  25   5        6.00        4.23      2.80 o 
  -1  25   5        8.53        3.58      3.21 o 
   0  25   5       22.82       26.18      6.04 o 
   1  25   5       10.25        7.87      3.35 o 
   2  25   5        0.34        1.50      2.38 o 
  -1  26   5        7.12        6.35      3.47 o 
   0  26   5        0.80        0.01      3.21 o 
   1  26   5        0.62       -0.05      2.57 o 
  -6   0   6       30.07       32.13      6.48 o 
  -5   0   6        0.84        3.40      2.57 o 
  -4   0   6        7.06        8.68      2.62 o 
  -3   0   6      110.77       92.27      9.55 o 
  -2   0   6      349.72      341.39      9.64 o 
  -1   0   6       29.86       35.14      1.45 o 
   0   0   6     5869.82     6507.54     81.89 o 
   1   0   6      170.66      177.90      3.34 o 
   2   0   6       80.60       70.35      3.53 o 
   3   0   6      193.81      183.08      5.32 o 
   4   0   6      117.91      124.65      5.14 o 
   5   0   6        6.36        7.56      5.49 o 
   6   0   6        5.90        5.27      3.68 o 
  -6   1   6        6.17        7.98      2.65 o 
  -5   1   6        1.01        3.83      1.88 o 
  -4   1   6       16.15       15.89      2.15 o 
  -3   1   6       75.32       76.58      6.08 o 
  -2   1   6      176.98      175.38      4.38 o 
  -1   1   6      361.48      369.06      4.19 o 
   0   1   6      809.98      798.13      7.73 o 
   1   1   6      710.88      823.06      7.68 o 
   2   1   6        7.79        6.95      0.91 o 
   3   1   6       79.24       76.52      2.49 o 
   4   1   6     1487.98     1486.76     18.67 o 
   5   1   6        3.72        3.28      2.16 o 
   6   1   6        0.75       -2.22      2.22 o 
  -6   2   6        0.54        3.11      3.76 o 
  -5   2   6        0.01       -0.43      1.78 o 
  -4   2   6       90.97       91.49      3.92 o 
  -3   2   6       31.48       29.57      2.59 o 
  -2   2   6      242.54      221.13      4.44 o 
  -1   2   6      588.81      601.10      6.59 o 
   0   2   6      676.99      610.68      6.16 o 
   1   2   6      101.63      108.49      1.93 o 
   2   2   6     1682.09     1553.72     15.92 o 
   3   2   6       40.07       35.46      2.03 o 
   4   2   6       12.96       14.50      2.09 o 
   5   2   6       13.13       10.53      2.92 o 
   6   2   6       28.00       26.40      3.94 o 
  -6   3   6        5.21        7.11      2.61 o 
  -5   3   6        0.00        3.31      2.04 o 
  -4   3   6       22.13       21.99      2.88 o 
  -3   3   6       12.83       14.95      2.02 o 
  -2   3   6       20.43       20.25      0.97 o 
  -1   3   6        1.80        1.98      0.53 o 
   0   3   6      324.85      356.86      4.44 o 
   1   3   6      209.22      211.02      3.18 o 
   2   3   6       24.57       25.45      1.43 o 
   3   3   6      250.51      248.68      4.86 o 
   4   3   6      242.13      240.79      5.28 o 
   5   3   6       29.99       22.18      2.63 o 
   6   3   6       21.04       27.46      3.76 o 
  -6   4   6        8.91        9.89      3.88 o 
  -5   4   6       31.26       31.56      3.58 o 
  -4   4   6       13.91       15.34      3.14 o 
  -3   4   6       98.04       93.21      3.73 o 
  -2   4   6      119.73      134.73      2.44 o 
  -1   4   6     1297.64     1326.43     13.28 o 
   0   4   6      916.05     1088.36     12.15 o 
   1   4   6        4.64        5.31      0.89 o 
   2   4   6        4.19        3.12      1.05 o 
   3   4   6       10.88       11.38      1.44 o 
   4   4   6      883.41      919.21     12.76 o 
   5   4   6      127.42      121.37      5.24 o 
   6   4   6        1.63       -0.23      2.36 o 
  -6   5   6        0.20        0.82      2.37 o 
  -5   5   6        0.00       -1.92      1.92 o 
  -4   5   6        1.27        1.73      1.38 o 
  -3   5   6      129.28      133.15      4.56 o 
  -2   5   6      445.73      462.22      5.14 o 
  -1   5   6      668.62      742.08      7.94 o 
   0   5   6      668.19      697.11      8.35 o 
   1   5   6      164.73      130.72      2.35 o 
   2   5   6       26.94       21.91      1.81 o 
   3   5   6       39.32       35.05      2.13 o 
   4   5   6       11.46        6.93      1.72 o 
   5   5   6      151.26      163.38      5.46 o 
   6   5   6        0.94        4.06      2.55 o 
  -6   6   6        0.82        3.01      2.49 o 
  -5   6   6        1.85        3.52      3.98 o 
  -4   6   6        1.81        3.41      1.44 o 
  -3   6   6       45.24       51.53      2.94 o 
  -2   6   6      106.56      102.11      1.79 o 
  -1   6   6      262.06      280.19      3.84 o 
   0   6   6      280.67      274.61      4.43 o 
   1   6   6       22.90       26.52      1.16 o 
   2   6   6     1665.36     1662.41     21.19 o 
   3   6   6      711.38      688.02      9.83 o 
   4   6   6      203.75      203.91      6.00 o 
   5   6   6       39.70       44.35      3.32 o 
   6   6   6        0.42       -0.39      2.65 o 
  -6   7   6        6.01       11.20      3.19 o 
  -5   7   6       44.42       34.61      4.86 o 
  -4   7   6       28.90       30.10      4.29 o 
  -3   7   6      100.35       91.90      3.32 o 
  -2   7   6       26.70       26.10      1.02 o 
  -1   7   6      226.12      229.04      4.51 o 
   0   7   6      420.06      411.99      6.03 o 
   1   7   6      726.82      745.92     10.07 o 
   2   7   6      776.13      767.68     12.18 o 
   3   7   6       22.79       23.51      2.01 o 
   4   7   6        1.68       -0.93      1.34 o 
   5   7   6      163.45      165.96      6.45 o 
   6   7   6       11.04       21.80      4.10 o 
  -6   8   6        0.00       -1.08      2.38 o 
  -5   8   6        6.42        1.78      2.93 o 
  -4   8   6        5.69        8.93      1.95 o 
  -3   8   6       17.75       12.38      1.61 o 
  -2   8   6       72.94       59.04      2.10 o 
  -1   8   6      448.76      450.19      6.83 o 
   0   8   6        4.78        4.12      0.83 o 
   1   8   6      140.44      138.03      3.31 o 
   2   8   6        5.45        4.83      1.75 o 
   3   8   6        0.81       -1.15      1.15 o 
   4   8   6        2.03        0.48      1.47 o 
   5   8   6       19.60       18.49      2.58 o 
   6   8   6        9.23       11.31      3.25 o 
  -6   9   6        1.59        3.70      3.68 o 
  -5   9   6        5.80        4.68      3.37 o 
  -4   9   6       52.61       51.26      2.19 o 
  -3   9   6       14.13       22.31      1.16 o 
  -2   9   6        6.72        5.55      0.77 o 
  -1   9   6      244.13      237.61      7.92 o 
   0   9   6      200.89      186.62      3.96 o 
   1   9   6      831.92      781.63     11.89 o 
   2   9   6      438.31      420.76      6.73 o 
   3   9   6       44.15       41.72      2.69 o 
   4   9   6       70.38       70.23      3.25 o 
   5   9   6       14.62        9.63      2.89 o 
   6   9   6        0.55        9.84      5.97 o 
  -6  10   6       14.29       16.57      4.71 o 
  -5  10   6       17.26       24.85      4.59 o 
  -4  10   6        0.33       -0.31      1.26 o 
  -3  10   6       18.47       19.00      1.21 o 
  -2  10   6        2.32        3.30      0.75 o 
  -1  10   6      554.70      564.65      8.47 o 
   0  10   6       31.26       42.41      1.97 o 
   1  10   6        6.33        8.63      1.11 o 
   2  10   6      165.72      170.16      3.68 o 
   3  10   6       22.22       25.51      2.31 o 
   4  10   6       19.54       21.49      2.40 o 
   5  10   6        1.48        3.61      1.98 o 
  -6  11   6        1.07        1.72      5.33 o 
  -5  11   6        0.30        0.81      3.09 o 
  -4  11   6       61.58       58.25      2.79 o 
  -3  11   6        3.37        1.68      0.86 o 
  -2  11   6       39.66       37.14      1.62 o 
  -1  11   6        1.95        2.07      0.78 o 
   0  11   6      421.62      415.90      7.24 o 
   1  11   6       95.07       83.55      2.61 o 
   2  11   6        0.98        0.68      0.88 o 
   3  11   6        0.32        0.06      1.33 o 
   4  11   6       92.77       96.82      3.80 o 
   5  11   6       82.50       89.65      5.90 o 
  -5  12   6        1.03       -1.47      2.55 o 
  -4  12   6        5.80        1.93      2.44 o 
  -3  12   6       34.89       33.41      1.88 o 
  -2  12   6       74.97       57.55      1.98 o 
  -1  12   6       77.88       86.67      2.14 o 
   0  12   6        2.24        1.33      1.05 o 
   1  12   6        0.85        1.91      1.24 o 
   2  12   6        1.27        1.38      1.19 o 
   3  12   6        6.15        4.82      1.69 o 
   4  12   6        4.15        4.20      1.60 o 
   5  12   6        0.03        2.43      2.18 o 
  -5  13   6       13.54       13.15      2.16 o 
  -4  13   6        9.31       10.06      1.23 o 
  -3  13   6      261.12      240.20      5.89 o 
  -2  13   6       91.61      101.31      3.52 o 
  -1  13   6       65.67       66.75      2.15 o 
   0  13   6        8.66        9.54      1.38 o 
   1  13   6      907.73      920.91     16.51 o 
   2  13   6       33.96       33.67      2.33 o 
   3  13   6        8.44        7.51      1.75 o 
   4  13   6        7.44        6.92      1.99 o 
   5  13   6       50.67       58.01      4.27 o 
  -5  14   6        3.49        5.18      2.13 o 
  -4  14   6        0.09        0.00      1.29 o 
  -3  14   6        6.24        6.17      1.81 o 
  -2  14   6      184.21      169.38      5.80 o 
  -1  14   6       92.73       99.63      2.82 o 
   0  14   6        7.04        8.60      1.30 o 
   1  14   6       71.74       69.72      3.69 o 
   2  14   6        0.12        0.03      1.20 o 
   3  14   6      185.09      195.83      5.63 o 
   4  14   6        0.19        0.54      1.58 o 
   5  14   6        0.06        2.76      2.21 o 
  -5  15   6        0.13        2.68      2.33 o 
  -4  15   6       25.14       22.55      3.90 o 
  -3  15   6       21.46       21.18      2.57 o 
  -2  15   6       19.47       13.13      2.32 o 
  -1  15   6       24.89       25.32      2.10 o 
   0  15   6       78.25       80.77      2.85 o 
   1  15   6       55.69       49.85      3.32 o 
   2  15   6       18.45       19.61      2.06 o 
   3  15   6        0.20       -0.75      1.45 o 
   4  15   6       32.17       32.93      3.05 o 
   5  15   6        5.09        7.42      3.17 o 
  -5  16   6       10.47       11.74      4.31 o 
  -4  16   6       18.43       18.22      2.65 o 
  -3  16   6        4.82        0.70      1.81 o 
  -2  16   6      107.32       90.74      4.58 o 
  -1  16   6       49.62       52.21      2.83 o 
   0  16   6      110.63      119.15      4.68 o 
   1  16   6        1.06       -1.52      1.80 o 
   2  16   6       51.18       51.54      2.98 o 
   3  16   6       59.04       63.96      3.58 o 
   4  16   6        4.25        2.52      2.60 o 
  -5  17   6        0.00        0.75      2.54 o 
  -4  17   6        0.06       -1.66      1.66 o 
  -3  17   6       23.21       21.06      2.78 o 
  -2  17   6       73.59       62.76      4.08 o 
  -1  17   6       21.13       23.53      2.26 o 
   0  17   6      189.08      198.26      6.21 o 
   1  17   6        1.03        1.34      1.68 o 
   2  17   6      258.37      259.53      6.52 o 
   3  17   6       13.88       15.92      2.79 o 
   4  17   6        0.84        1.03      2.68 o 
  -4  18   6        1.56        0.20      1.86 o 
  -3  18   6       10.28        8.22      2.43 o 
  -2  18   6       14.65       11.37      2.42 o 
  -1  18   6      130.41      140.61      5.18 o 
   0  18   6        8.94        6.53      1.90 o 
   1  18   6        1.24        0.77      1.77 o 
   2  18   6       62.46       69.67      7.97 o 
   3  18   6       71.00       78.31      4.94 o 
   4  18   6       14.60       11.09      3.17 o 
  -4  19   6        1.61        3.99      2.08 o 
  -3  19   6       10.15        6.68      2.32 o 
  -2  19   6        0.08        0.63      1.77 o 
  -1  19   6       89.72       93.20      4.50 o 
   0  19   6        0.36        0.96      1.61 o 
   1  19   6       12.15       10.20      2.40 o 
   2  19   6       21.22       16.50      2.94 o 
   3  19   6        8.78        6.95      2.55 o 
   4  19   6        0.03        0.22      3.20 o 
  -4  20   6        0.02        1.49      2.06 o 
  -3  20   6        1.75        0.05      1.92 o 
  -2  20   6       23.11       23.89      3.29 o 
  -1  20   6       38.74       38.00      3.35 o 
   0  20   6       13.23       12.03      2.76 o 
   1  20   6       26.12       30.76      3.29 o 
   2  20   6      230.11      229.21      7.78 o 
   3  20   6       38.96       38.60      4.05 o 
  -3  21   6        1.24        4.87      2.39 o 
  -2  21   6        0.71        1.09      2.15 o 
  -1  21   6        3.81        6.04      2.43 o 
   0  21   6        2.61       -0.58      2.18 o 
   1  21   6        1.58       -1.98      1.98 o 
   2  21   6       36.93       38.20      4.57 o 
   3  21   6       32.19       30.06      3.90 o 
  -3  22   6        3.69        3.63      2.41 o 
  -2  22   6       34.52       30.66      3.81 o 
  -1  22   6        3.34        4.81      2.84 o 
   0  22   6        3.74        4.03      2.53 o 
   1  22   6       30.23       29.41      3.57 o 
   2  22   6        0.45        1.11      2.25 o 
   3  22   6        5.38        9.27      2.96 o 
  -3  23   6        7.32        9.34      3.30 o 
  -2  23   6        0.02       -0.82      2.25 o 
  -1  23   6       16.39       16.00      3.28 o 
   0  23   6        0.14       -1.05      2.31 o 
   1  23   6        1.13        3.63      2.75 o 
   2  23   6        2.49        3.88      2.51 o 
  -2  24   6        0.02       -2.16      2.16 o 
  -1  24   6       30.80       31.23      4.15 o 
   0  24   6       32.60       35.48      4.38 o 
   1  24   6       16.26       16.91      4.15 o 
   2  24   6        0.05        0.04      2.47 o 
  -1  25   6        0.08        2.31      2.61 o 
   0  25   6        6.69        6.69      3.08 o 
   1  25   6        2.04        1.91      2.86 o 
  -6   1   7        3.02        3.58      2.66 o 
  -5   1   7       29.98       39.31      3.44 o 
  -4   1   7       28.51       28.44      2.69 o 
  -3   1   7       43.57       48.10      3.27 o 
  -2   1   7       59.52       61.39      3.21 o 
  -1   1   7        7.05       13.13      0.76 o 
   0   1   7      300.53      301.22      3.67 o 
   1   1   7      715.98      729.59      7.08 o 
   2   1   7      328.95      313.63      4.21 o 
   3   1   7      919.72      905.71     11.45 o 
   4   1   7       70.61       70.50      3.17 o 
   5   1   7        0.17       -1.90      1.90 o 
   6   1   7       40.54       50.52      4.58 o 
  -6   2   7        1.50        3.19      2.50 o 
  -5   2   7        3.51        3.96      1.79 o 
  -4   2   7        8.99        4.49      1.90 o 
  -3   2   7        5.85        6.01      1.37 o 
  -2   2   7        1.79       -0.08      1.26 o 
  -1   2   7        1.05        0.89      0.48 o 
   0   2   7      226.26      217.61      3.03 o 
   1   2   7      129.75      132.31      2.41 o 
   2   2   7        2.72        6.01      1.10 o 
   3   2   7     1460.21     1414.93     17.61 o 
   4   2   7      775.71      767.52     11.30 o 
   5   2   7        2.93       -1.72      1.72 o 
   6   2   7        2.76       -0.15      2.57 o 
  -6   3   7        5.37        6.46      2.66 o 
  -5   3   7        8.57        7.59      2.38 o 
  -4   3   7       23.92       18.93      2.80 o 
  -3   3   7      116.60      110.50      3.72 o 
  -2   3   7       87.71       87.54      1.87 o 
  -1   3   7      153.52      153.91      2.52 o 
   0   3   7      237.88      262.09      3.64 o 
   1   3   7      716.49      675.16      7.77 o 
   2   3   7     1849.52     1768.75     20.64 o 
   3   3   7      817.74      802.03     11.20 o 
   4   3   7      655.33      622.64      9.76 o 
   5   3   7       12.90       11.38      2.41 o 
   6   3   7        8.35        9.71      3.08 o 
  -6   4   7        1.99        6.87      2.81 o 
  -5   4   7        0.98        1.86      1.92 o 
  -4   4   7        1.85        4.32      4.51 o 
  -3   4   7        7.41        8.20      1.55 o 
  -2   4   7       33.67       35.65      1.29 o 
  -1   4   7      630.83      622.12      7.62 o 
   0   4   7       62.77       70.13      1.92 o 
   1   4   7      496.21      480.21      6.30 o 
   2   4   7       98.36       90.71      5.39 o 
   3   4   7      202.62      191.62      4.50 o 
   4   4   7        1.16        1.58      1.53 o 
   5   4   7        0.18        0.66      2.11 o 
   6   4   7        0.26       -2.86      2.86 o 
  -6   5   7        0.15       -0.82      2.09 o 
  -5   5   7       11.79       10.84      2.63 o 
  -4   5   7       39.21       37.90      3.56 o 
  -3   5   7        5.54        5.36      1.91 o 
  -2   5   7      150.10      151.22      2.26 o 
  -1   5   7     1350.58     1354.96     13.76 o 
   0   5   7        1.78        0.99      0.66 o 
   1   5   7        0.71        0.29      0.55 o 
   2   5   7        0.17       -1.00      1.00 o 
   3   5   7      320.29      317.86      6.52 o 
   4   5   7        2.44        2.68      1.49 o 
   5   5   7       71.30       75.25      4.95 o 
   6   5   7       47.54       52.64      5.34 o 
  -6   6   7        5.75        3.99      2.75 o 
  -5   6   7       14.05        9.83      2.74 o 
  -4   6   7       79.05       61.38      3.53 o 
  -3   6   7        8.84        8.52      1.82 o 
  -2   6   7       40.18       47.57      1.26 o 
  -1   6   7      595.03      562.59      7.04 o 
   0   6   7      334.93      310.28      4.70 o 
   1   6   7      209.45      203.37      3.68 o 
   2   6   7       49.50       42.36      2.19 o 
   3   6   7     1583.60     1564.76     20.93 o 
   4   6   7        2.60        3.87      1.47 o 
   5   6   7        1.88        4.78      2.18 o 
  -6   7   7        0.06        4.65      3.29 o 
  -5   7   7       15.50       25.15      4.29 o 
  -4   7   7       23.16       22.92      2.53 o 
  -3   7   7       46.34       39.90      2.83 o 
  -2   7   7        3.61        3.68      0.62 o 
  -1   7   7        2.26        0.22      0.84 o 
   0   7   7      403.68      413.33      6.71 o 
   1   7   7       68.47       65.96      3.18 o 
   2   7   7      318.75      313.98      5.93 o 
   3   7   7       59.38       59.67      2.91 o 
   4   7   7       41.11       41.01      3.24 o 
   5   7   7       62.93       62.32      3.86 o 
  -6   8   7        0.26        1.37      5.33 o 
  -5   8   7        6.94        9.78      3.48 o 
  -4   8   7       96.30      102.46      5.38 o 
  -3   8   7        4.43        5.31      0.98 o 
  -2   8   7      269.77      268.88      3.89 o 
  -1   8   7      105.88      100.29      2.68 o 
   0   8   7     1453.72     1426.39     20.31 o 
   1   8   7       17.50       18.62      2.03 o 
   2   8   7      107.94      107.18      3.28 o 
   3   8   7        0.27       -1.19      1.19 o 
   4   8   7      272.72      288.48      6.56 o 
   5   8   7      190.84      218.17      6.60 o 
  -6   9   7        1.89        8.16      5.69 o 
  -5   9   7        1.35        0.85      2.90 o 
  -4   9   7        2.49        2.98      2.81 o 
  -3   9   7       19.24       15.05      1.39 o 
  -2   9   7      208.37      209.16      6.89 o 
  -1   9   7       87.51       91.88      2.64 o 
   0   9   7      138.68      148.24      3.40 o 
   1   9   7      109.28       91.06      5.98 o 
   2   9   7      365.07      360.69      7.17 o 
   3   9   7      113.00      119.90      3.85 o 
   4   9   7       28.10       27.10      2.50 o 
   5   9   7       43.87       45.58      3.87 o 
  -5  10   7        0.01        1.98      4.99 o 
  -4  10   7       58.63       54.66      6.48 o 
  -3  10   7        0.03        1.49      0.73 o 
  -2  10   7      519.62      523.94      8.34 o 
  -1  10   7      232.25      227.36      3.93 o 
   0  10   7        5.23        6.81      1.08 o 
   1  10   7       14.94       10.32      2.39 o 
   2  10   7      464.57      451.65      8.47 o 
   3  10   7      173.34      170.96      4.63 o 
   4  10   7       11.18       11.49      1.92 o 
   5  10   7        0.48        0.93      2.22 o 
  -5  11   7       12.39       13.15      4.01 o 
  -4  11   7        0.40       -0.98      0.98 o 
  -3  11   7      156.98      138.84      4.82 o 
  -2  11   7       33.96       33.71      1.91 o 
  -1  11   7        0.02        2.58      0.78 o 
   0  11   7        6.40        4.65      1.09 o 
   1  11   7      237.16      234.48      6.43 o 
   2  11   7      111.18      106.11      3.85 o 
   3  11   7        1.30        3.98      1.62 o 
   4  11   7        1.87        1.54      2.06 o 
   5  11   7        0.82       -0.38      2.42 o 
  -5  12   7        7.86       11.95      5.97 o 
  -4  12   7        1.09       -0.73      1.56 o 
  -3  12   7        7.93        8.69      1.29 o 
  -2  12   7       13.36       10.98      1.59 o 
  -1  12   7      294.60      288.58      6.12 o 
   0  12   7       14.15       15.22      2.21 o 
   1  12   7      773.13      766.32     14.52 o 
   2  12   7        2.07        2.55      1.33 o 
   3  12   7      100.48      105.82      4.78 o 
   4  12   7       56.34       67.34      4.96 o 
   5  12   7        9.04        0.42      2.83 o 
  -5  13   7        9.05       12.52      6.26 o 
  -4  13   7        0.12       -1.71      1.71 o 
  -3  13   7       56.78       46.10      2.94 o 
  -2  13   7      100.17       94.18      4.30 o 
  -1  13   7        0.00       -0.26      1.21 o 
   0  13   7       29.82       31.00      2.55 o 
   1  13   7       13.09       15.93      2.33 o 
   2  13   7      129.80      120.94      3.97 o 
   3  13   7        1.02        0.82      1.48 o 
   4  13   7        1.86        3.32      1.96 o 
   5  13   7        6.87        8.21      3.19 o 
  -5  14   7        2.67       10.23      6.12 o 
  -4  14   7        0.13       -0.52      1.12 o 
  -3  14   7       17.39       21.41      2.36 o 
  -2  14   7       36.09       34.47      2.98 o 
  -1  14   7        3.86        3.53      1.43 o 
   0  14   7      471.02      465.67     10.02 o 
   1  14   7        0.01        1.85      1.74 o 
   2  14   7      262.20      279.64      6.39 o 
   3  14   7       90.96       94.61      5.01 o 
   4  14   7       50.27       53.06      3.80 o 
   5  14   7        1.23        4.33      3.75 o 
  -5  15   7        0.33        0.02      1.94 o 
  -4  15   7        0.07       -1.29      1.35 o 
  -3  15   7        1.26        0.13      1.55 o 
  -2  15   7        0.06        0.26      1.73 o 
  -1  15   7        0.05        1.08      1.63 o 
   0  15   7       11.16       12.67      2.12 o 
   1  15   7      687.30      700.59     19.55 o 
   2  15   7       15.54       18.00      2.78 o 
   3  15   7       14.60       18.33      3.65 o 
   4  15   7        1.38        1.52      2.25 o 
  -4  16   7        5.91        3.60      1.71 o 
  -3  16   7        2.01        4.67      1.94 o 
  -2  16   7      135.51      110.92      6.39 o 
  -1  16   7       71.15       69.76      4.31 o 
   0  16   7       21.62       22.50      2.58 o 
   1  16   7      202.62      209.37      8.49 o 
   2  16   7        5.73        2.49      1.95 o 
   3  16   7       30.07       31.00      3.55 o 
   4  16   7       22.03       19.30      3.32 o 
  -4  17   7        3.64        3.32      1.91 o 
  -3  17   7       30.31       27.32      3.02 o 
  -2  17   7        6.25        8.13      2.25 o 
  -1  17   7        1.60       -0.36      1.52 o 
   0  17   7      146.25      136.14      7.51 o 
   1  17   7      195.69      181.09      8.18 o 
   2  17   7        7.83       11.57      3.18 o 
   3  17   7       13.48       17.76      3.03 o 
   4  17   7        3.22        5.19      3.90 o 
  -4  18   7        0.36       -1.71      1.79 o 
  -3  18   7       14.36       10.47      2.52 o 
  -2  18   7        0.69       -0.95      1.79 o 
  -1  18   7        1.00       -0.57      1.70 o 
   0  18   7       11.73       16.08      3.27 o 
   1  18   7       54.33       57.93      4.03 o 
   2  18   7       92.56       80.76      5.63 o 
   3  18   7        9.88        8.93      2.74 o 
   4  18   7        7.15        4.18      3.14 o 
  -4  19   7        0.02        1.08      2.00 o 
  -3  19   7       31.45       28.19      3.28 o 
  -2  19   7       22.33       26.74      3.31 o 
  -1  19   7        2.79        0.22      1.64 o 
   0  19   7       32.76       28.09      4.39 o 
   1  19   7       54.96       53.31      3.99 o 
   2  19   7      102.82      106.61      5.55 o 
   3  19   7        2.02        1.45      2.28 o 
  -3  20   7        3.70        2.41      2.31 o 
  -2  20   7        1.01        0.43      2.10 o 
  -1  20   7        1.06        0.06      1.75 o 
   0  20   7       29.03       27.59      4.48 o 
   1  20   7        6.59        3.73      2.68 o 
   2  20   7       55.20       49.71      4.31 o 
   3  20   7        0.53       -2.25      2.25 o 
  -3  21   7        8.91        9.43      2.80 o 
  -2  21   7        7.06        6.72      2.50 o 
  -1  21   7       44.22       42.14      3.61 o 
   0  21   7       13.48       13.58      3.70 o 
   1  21   7       84.46      113.85      6.59 o 
   2  21   7       50.90       51.48      6.91 o 
   3  21   7        0.03       -1.44      2.48 o 
  -3  22   7        1.46        1.30      2.62 o 
  -2  22   7        0.11        0.40      2.26 o 
  -1  22   7        2.30       -0.78      2.29 o 
   0  22   7        0.20       -2.97      2.97 o 
   1  22   7        6.73        7.27      3.02 o 
   2  22   7        0.29        0.04      2.47 o 
  -2  23   7        0.75        1.48      2.58 o 
  -1  23   7        6.64        5.13      2.75 o 
   0  23   7       11.70       10.45      3.17 o 
   1  23   7      119.30      123.08      9.32 o 
   2  23   7        0.33       -2.82      2.82 o 
  -1  24   7        7.04        6.64      3.90 o 
   0  24   7       36.47       43.67      4.80 o 
   1  24   7        2.23        1.25      3.43 o 
  -6   0   8       40.64       34.71      5.27 o 
  -5   0   8       17.75       12.56      5.15 o 
  -4   0   8        4.59        3.93      2.42 o 
  -3   0   8      373.95      427.68     19.39 o 
  -2   0   8       34.40       25.43      3.09 o 
  -1   0   8       68.54       57.20      2.12 o 
   0   0   8      206.97      193.19      3.83 o 
   1   0   8       52.99       49.89      2.06 o 
   2   0   8        1.82        0.67      1.25 o 
   3   0   8       67.73       65.70      3.80 o 
   4   0   8      560.52      547.05     11.98 o 
   5   0   8       27.60       28.09      5.02 o 
  -6   1   8        1.99        6.73      3.28 o 
  -5   1   8       92.50       98.93      4.92 o 
  -4   1   8       18.25       25.61      2.68 o 
  -3   1   8      101.09      110.66      4.88 o 
  -2   1   8        0.03       -0.70      1.39 o 
  -1   1   8       47.57       42.29      1.33 o 
   0   1   8      302.78      308.33      3.68 o 
   1   1   8       10.94       19.76      1.03 o 
   2   1   8       24.71       27.13      2.48 o 
   3   1   8       44.54       35.21      2.20 o 
   4   1   8      161.90      160.33      6.69 o 
   5   1   8       38.74       25.13      3.47 o 
  -6   2   8        0.65        6.72      2.55 o 
  -5   2   8        0.02        1.23      2.04 o 
  -4   2   8       45.09       45.15      3.31 o 
  -3   2   8        1.67        1.35      1.34 o 
  -2   2   8       76.17       74.48      2.12 o 
  -1   2   8       67.95       73.56      1.82 o 
   0   2   8      157.00      177.70      2.70 o 
   1   2   8      415.48      406.69      5.65 o 
   2   2   8      247.69      253.75      4.30 o 
   3   2   8      885.29      867.85     13.18 o 
   4   2   8      159.56      154.04      4.42 o 
   5   2   8       41.22       48.13      3.64 o 
  -6   3   8        0.93        6.36      2.67 o 
  -5   3   8        0.08       -0.76      3.14 o 
  -4   3   8        0.31        3.12      2.09 o 
  -3   3   8       68.13       70.29      4.53 o 
  -2   3   8       33.11       34.08      1.46 o 
  -1   3   8      929.37      915.47      9.95 o 
   0   3   8        9.41        7.32      0.77 o 
   1   3   8        1.02        2.12      0.75 o 
   2   3   8      528.31      506.55      7.50 o 
   3   3   8        0.94        1.50      1.57 o 
   4   3   8       74.93       78.49      3.33 o 
   5   3   8        0.06       -1.91      2.13 o 
  -6   4   8       16.85       24.55      7.92 o 
  -5   4   8        5.40        4.16      2.22 o 
  -4   4   8       51.86       54.47      4.81 o 
  -3   4   8        0.10        1.59      1.54 o 
  -2   4   8       91.02       81.97      1.68 o 
  -1   4   8      721.25      690.49      7.73 o 
   0   4   8       29.42       30.33      1.46 o 
   1   4   8      101.08      105.36      2.40 o 
   2   4   8      246.10      243.21      5.10 o 
   3   4   8       73.25       71.71      3.19 o 
   4   4   8        0.44       -0.21      1.46 o 
   5   4   8      115.02      114.90      5.08 o 
  -6   5   8        0.46        1.84      3.17 o 
  -5   5   8       47.47       46.41      4.82 o 
  -4   5   8       23.23       25.61      3.77 o 
  -3   5   8      134.77      145.50      5.17 o 
  -2   5   8       56.00       48.80      1.44 o 
  -1   5   8       70.81       76.87      2.07 o 
   0   5   8       30.61       31.23      1.50 o 
   1   5   8      264.15      255.66      5.13 o 
   2   5   8       48.30       49.78      2.46 o 
   3   5   8        0.44        1.83      1.82 o 
   4   5   8       12.04        9.62      1.92 o 
   5   5   8       43.54       50.57      3.74 o 
  -6   6   8        4.56       11.91      5.44 o 
  -5   6   8        8.06       11.11      5.07 o 
  -4   6   8      172.84      179.73      8.21 o 
  -3   6   8        0.00       -0.92      1.45 o 
  -2   6   8       83.52       77.64      1.90 o 
  -1   6   8       78.47       91.92      2.90 o 
   0   6   8      276.65      285.98      5.73 o 
   1   6   8      154.37      148.76      3.25 o 
   2   6   8       68.67       69.33      2.88 o 
   3   6   8       43.72       45.04      2.73 o 
   4   6   8       60.73       66.71      3.65 o 
   5   6   8       31.71       31.05      3.20 o 
  -5   7   8        0.75       -0.41      4.01 o 
  -4   7   8        4.14       -0.03      4.33 o 
  -3   7   8        1.38        3.31      1.67 o 
  -2   7   8      222.37      225.63      3.40 o 
  -1   7   8      408.88      410.52      5.75 o 
   0   7   8      130.31      131.33      3.27 o 
   1   7   8      240.37      236.89      5.05 o 
   2   7   8      267.73      275.76      5.62 o 
   3   7   8      217.79      214.17      5.31 o 
   4   7   8        0.00       -1.25      1.43 o 
   5   7   8        1.28        1.10      2.21 o 
  -5   8   8        0.09       -2.26      5.65 o 
  -4   8   8       32.65       38.79      4.51 o 
  -3   8   8       12.91       15.71      1.18 o 
  -2   8   8        0.02        0.82      0.75 o 
  -1   8   8       33.11       37.35      1.59 o 
   0   8   8      786.25      755.37      9.98 o 
   1   8   8      557.95      549.14      8.95 o 
   2   8   8      362.02      370.07      6.86 o 
   3   8   8       43.14       37.34      2.54 o 
   4   8   8       48.06       47.31      3.08 o 
   5   8   8       46.08       50.58      5.06 o 
  -5   9   8       10.62        3.11      5.12 o 
  -4   9   8        8.48       10.95      3.46 o 
  -3   9   8        0.01       -0.34      0.97 o 
  -2   9   8      189.58      210.42      3.43 o 
  -1   9   8      140.41      137.97      4.80 o 
   0   9   8      269.99      263.42      5.82 o 
   1   9   8      490.25      474.87      8.18 o 
   2   9   8     1616.34     1585.93     20.97 o 
   3   9   8      232.86      251.71      7.27 o 
   4   9   8       33.43       31.21      2.67 o 
   5   9   8       24.31       32.53      4.65 o 
  -5  10   8        4.79       -4.36      4.36 o 
  -4  10   8       42.49       34.53      7.41 o 
  -3  10   8       24.82       22.34      1.76 o 
  -2  10   8      122.52      120.78      3.26 o 
  -1  10   8        0.03        1.30      1.08 o 
   0  10   8       61.06       63.28      3.13 o 
   1  10   8       81.46       84.37      4.01 o 
   2  10   8       46.81       48.44      3.19 o 
   3  10   8        5.98        5.55      1.65 o 
   4  10   8        0.23        0.86      1.81 o 
   5  10   8       98.97      117.87      7.04 o 
  -5  11   8        4.06        4.19      5.04 o 
  -4  11   8        8.34       10.16      5.08 o 
  -3  11   8      164.19      141.47      3.27 o 
  -2  11   8        6.26        6.35      1.22 o 
  -1  11   8      271.43      274.83      7.77 o 
   0  11   8      584.38      561.06     10.04 o 
   1  11   8        0.87        3.42      1.68 o 
   2  11   8      546.09      524.57     11.63 o 
   3  11   8        1.29        1.45      1.67 o 
   4  11   8        0.52        0.73      1.84 o 
   5  11   8       20.68       22.04      6.16 o 
  -5  12   8        0.05       -3.94      4.58 o 
  -4  12   8        8.90       10.02      1.80 o 
  -3  12   8        8.57        8.76      1.71 o 
  -2  12   8      124.92      114.11      4.61 o 
  -1  12   8       25.42       25.74      2.76 o 
   0  12   8      690.78      703.13     12.00 o 
   1  12   8      374.47      384.54      9.20 o 
   2  12   8        1.82        1.94      1.82 o 
   3  12   8        4.06        0.84      1.74 o 
   4  12   8       11.30       14.12      2.58 o 
   5  12   8       11.35       16.44      4.68 o 
  -5  13   8        0.42        6.58      5.15 o 
  -4  13   8        0.03        8.69      5.40 o 
  -3  13   8       76.09       72.90      3.49 o 
  -2  13   8       17.15       16.81      2.34 o 
  -1  13   8        2.43        2.93      1.72 o 
   0  13   8       58.19       60.30      3.10 o 
   1  13   8      124.58      131.39      5.21 o 
   2  13   8       14.30       13.66      2.53 o 
   3  13   8       92.25       86.62      5.01 o 
   4  13   8       32.23       26.84      3.21 o 
  -4  14   8       19.04       13.61      4.26 o 
  -3  14   8       40.09       42.38      3.31 o 
  -2  14   8       16.63       14.77      2.30 o 
  -1  14   8      103.60       90.93      8.47 o 
   0  14   8       91.87       94.51      4.97 o 
   1  14   8      446.87      449.55     10.48 o 
   2  14   8        8.21       12.47      2.44 o 
   3  14   8       29.62       33.21      3.59 o 
   4  14   8        2.08        0.56      2.76 o 
  -4  15   8        0.45       -0.41      2.21 o 
  -3  15   8        3.08        2.41      2.07 o 
  -2  15   8       52.19       45.56      4.66 o 
  -1  15   8        0.54       -0.55      1.70 o 
   0  15   8        1.40       -0.62      1.58 o 
   1  15   8      316.12      332.40      8.81 o 
   2  15   8       37.04       36.11      3.51 o 
   3  15   8        4.52        6.47      2.29 o 
   4  15   8       22.27       27.98      3.28 o 
  -4  16   8        4.77        7.85      1.63 o 
  -3  16   8       41.94       41.18      3.22 o 
  -2  16   8       15.38       15.29      2.60 o 
  -1  16   8        0.99        1.68      1.97 o 
   0  16   8       30.74       35.07      5.15 o 
   1  16   8       20.17       28.26      3.19 o 
   2  16   8       10.92        7.58      2.37 o 
   3  16   8       24.93       26.98      3.47 o 
   4  16   8       53.77       65.39      7.60 o 
  -4  17   8        7.23       -0.18      1.64 o 
  -3  17   8       12.57       10.86      2.30 o 
  -2  17   8        0.08        0.85      1.89 o 
  -1  17   8       92.17       90.59      6.95 o 
   0  17   8       50.49       47.22      4.17 o 
   1  17   8       91.14       91.72      5.64 o 
   2  17   8       72.41       67.57      6.43 o 
   3  17   8       19.01       19.35      4.68 o 
   4  17   8        6.28        8.16      4.47 o 
  -4  18   8        1.20        4.60      2.21 o 
  -3  18   8        1.81        0.66      2.63 o 
  -2  18   8        0.90        2.21      2.05 o 
  -1  18   8        1.52        0.70      1.66 o 
   0  18   8      165.72      167.93      7.72 o 
   1  18   8       10.53        5.84      3.20 o 
   2  18   8       84.90       86.89      5.19 o 
   3  18   8       33.98       34.65      3.99 o 
  -3  19   8        9.26        4.23      2.31 o 
  -2  19   8        0.01        1.60      2.09 o 
  -1  19   8       13.66        8.27      2.23 o 
   0  19   8       60.12       64.13      4.98 o 
   1  19   8        0.13        1.74      2.46 o 
   2  19   8        0.67       -1.82      2.04 o 
   3  19   8        1.55        1.95      2.35 o 
  -3  20   8        0.03        1.30      2.26 o 
  -2  20   8        7.27        4.32      2.23 o 
  -1  20   8       21.66       22.93      2.98 o 
   0  20   8       26.40       26.77      3.92 o 
   1  20   8       43.62       42.34      5.65 o 
   2  20   8       16.18       13.86      3.61 o 
   3  20   8        9.18       16.53      3.69 o 
  -2  21   8        1.04       -0.77      2.20 o 
  -1  21   8       17.28       17.57      2.83 o 
   0  21   8        3.49       -0.31      2.46 o 
   1  21   8        4.25        3.12      3.50 o 
   2  21   8        0.23        2.53      2.80 o 
  -2  22   8        8.22        9.27      2.97 o 
  -1  22   8       87.84       94.69      5.13 o 
   0  22   8       10.70        8.77      4.04 o 
   1  22   8        4.07        1.74      3.28 o 
   2  22   8       18.00       22.11      4.19 o 
  -1  23   8        0.19        5.21      2.76 o 
   0  23   8        0.15        1.20      2.73 o 
   1  23   8        5.45        5.99      3.98 o 
  -5   1   9        0.60        1.87      1.99 o 
  -4   1   9        2.17        2.09      1.66 o 
  -3   1   9      108.28      100.78      4.77 o 
  -2   1   9      875.29      874.03     12.41 o 
  -1   1   9        0.82       -0.33      0.67 o 
   0   1   9        0.15       -0.35      0.56 o 
   1   1   9       77.74       73.55      1.84 o 
   2   1   9       40.87       51.34      3.54 o 
   3   1   9      204.36      212.23      5.58 o 
   4   1   9        1.07        0.98      1.75 o 
   5   1   9       14.06       11.34      2.70 o 
  -5   2   9        5.42        4.05      2.17 o 
  -4   2   9        3.57       -0.90      1.86 o 
  -3   2   9      131.24      146.48      5.92 o 
  -2   2   9     1549.85     1523.44     23.79 o 
  -1   2   9      156.75      158.22      3.38 o 
   0   2   9      125.40      125.94      2.19 o 
   1   2   9       12.69        9.01      1.00 o 
   2   2   9      121.05      120.63      3.42 o 
   3   2   9        1.49       -1.60      1.60 o 
   4   2   9        4.33        4.14      1.82 o 
   5   2   9        2.95        2.12      2.57 o 
  -5   3   9        1.05        2.82      2.46 o 
  -4   3   9       13.89       13.21      4.26 o 
  -3   3   9       19.31       22.01      2.31 o 
  -2   3   9      285.43      277.27      7.69 o 
  -1   3   9      703.31      686.19      8.52 o 
   0   3   9        1.09        1.20      0.67 o 
   1   3   9      117.55      124.43      2.95 o 
   2   3   9       32.86       34.47      2.06 o 
   3   3   9      370.72      389.54      7.70 o 
   4   3   9        0.05       -1.38      1.38 o 
   5   3   9        8.68        7.43      2.46 o 
  -5   4   9        2.81        7.89      2.59 o 
  -4   4   9        2.47       -1.67      2.02 o 
  -3   4   9        7.99        9.67      2.05 o 
  -2   4   9       23.50       22.47      2.43 o 
  -1   4   9      161.70      164.88      3.21 o 
   0   4   9      236.51      220.17      4.10 o 
   1   4   9      307.51      289.98      4.93 o 
   2   4   9      325.66      306.10      6.07 o 
   3   4   9        0.27        3.02      1.65 o 
   4   4   9        0.04        2.36      1.72 o 
   5   4   9       14.39       18.10      5.11 o 
  -5   5   9       17.27       21.33      3.23 o 
  -4   5   9        7.07       18.16      3.51 o 
  -3   5   9        0.19        1.50      2.17 o 
  -2   5   9       16.36       18.92      1.09 o 
  -1   5   9      344.79      356.21      6.10 o 
   0   5   9       21.61       20.39      2.09 o 
   1   5   9      166.73      170.67      4.24 o 
   2   5   9      316.97      295.35      6.05 o 
   3   5   9      259.70      264.28      6.08 o 
   4   5   9       76.63       72.80      3.66 o 
   5   5   9        8.71        5.80      3.10 o 
  -5   6   9        1.00        0.29      6.06 o 
  -4   6   9       10.53       14.03      6.17 o 
  -3   6   9       40.74       47.24      3.29 o 
  -2   6   9      283.65      289.90      4.68 o 
  -1   6   9      136.79      134.57      3.44 o 
   0   6   9      105.73      116.19      3.31 o 
   1   6   9       57.85       53.49      2.52 o 
   2   6   9       53.39       59.28      2.83 o 
   3   6   9      213.24      198.48      5.21 o 
   4   6   9       42.24       45.95      3.12 o 
   5   6   9        1.48        0.16      2.74 o 
  -5   7   9        8.57        0.43      5.26 o 
  -4   7   9        0.02        0.04      4.33 o 
  -3   7   9      158.91      155.38      5.63 o 
  -2   7   9      112.69      104.61      2.38 o 
  -1   7   9      910.47      877.38     13.54 o 
   0   7   9       16.09       15.64      1.66 o 
   1   7   9       24.13       31.99      2.18 o 
   2   7   9      355.88      370.35      7.17 o 
   3   7   9       16.51       17.72      2.12 o 
   4   7   9        3.75        1.63      1.89 o 
   5   7   9        3.09        9.12      3.47 o 
  -5   8   9        0.00        9.37      5.44 o 
  -4   8   9      100.49       89.52     10.38 o 
  -3   8   9      210.80      247.76     10.23 o 
  -2   8   9        0.37        0.58      0.87 o 
  -1   8   9       99.02       99.51      3.97 o 
   0   8   9       57.02       53.19      2.46 o 
   1   8   9      777.62      760.70     11.68 o 
   2   8   9        9.07        8.24      1.59 o 
   3   8   9        0.02       -1.38      1.59 o 
   4   8   9       69.36       65.33      4.20 o 
   5   8   9      114.60      130.62      7.36 o 
  -5   9   9        1.28       -0.47      4.04 o 
  -4   9   9        4.67        8.34      5.12 o 
  -3   9   9        4.50        6.19      1.26 o 
  -2   9   9        7.78        2.86      1.22 o 
  -1   9   9      286.84      276.98      6.85 o 
   0   9   9       20.22       20.12      1.80 o 
   1   9   9       16.09       17.52      1.87 o 
   2   9   9      103.37       93.26      4.60 o 
   3   9   9      101.84      100.77      4.65 o 
   4   9   9        3.96        4.81      2.18 o 
   5   9   9       14.27       15.41      9.37 o 
  -5  10   9        6.09        8.05      5.62 o 
  -4  10   9        0.85        3.33      4.94 o 
  -3  10   9        6.80        3.20      1.60 o 
  -2  10   9       33.67       30.01      2.45 o 
  -1  10   9       80.51       81.09      3.69 o 
   0  10   9      104.06      117.14      4.07 o 
   1  10   9       95.29       95.66      3.64 o 
   2  10   9        6.90        5.57      1.80 o 
   3  10   9        3.81        3.55      1.90 o 
   4  10   9      151.15      149.88      5.91 o 
  -5  11   9        7.41        9.12      5.58 o 
  -4  11   9        6.34       10.63      5.65 o 
  -3  11   9        6.32        3.31      2.74 o 
  -2  11   9        0.64       -1.07      1.07 o 
  -1  11   9       61.89       61.55      4.62 o 
   0  11   9       15.59       20.75      2.82 o 
   1  11   9      221.23      224.64      5.67 o 
   2  11   9       49.19       50.43      3.37 o 
   3  11   9        0.06       -0.47      1.65 o 
   4  11   9       71.32       76.64      4.61 o 
  -4  12   9        5.71        9.59      5.90 o 
  -3  12   9       16.07       16.12      1.31 o 
  -2  12   9       21.70       21.00      2.00 o 
  -1  12   9       62.38       65.14      3.97 o 
   0  12   9     1063.10     1082.06     22.09 o 
   1  12   9       11.38       15.71      2.11 o 
   2  12   9       97.26       97.38      4.96 o 
   3  12   9       18.22       21.08      2.69 o 
   4  12   9       59.99       48.80      4.67 o 
  -4  13   9       13.76       16.96      6.12 o 
  -3  13   9        5.64        8.45      1.55 o 
  -2  13   9        2.31        0.74      1.32 o 
  -1  13   9       90.66       89.25      4.61 o 
   0  13   9      143.89      164.11      7.39 o 
   1  13   9       91.66      104.98      4.31 o 
   2  13   9        2.27        0.93      1.74 o 
   3  13   9        3.30        2.72      1.93 o 
   4  13   9       23.61       30.69      3.43 o 
  -4  14   9        2.07        0.76      1.83 o 
  -3  14   9       17.13       18.25      2.16 o 
  -2  14   9       38.47       35.91      3.12 o 
  -1  14   9        0.03       -1.63      1.63 o 
   0  14   9        0.58       -0.71      2.17 o 
   1  14   9      618.07      619.72     15.38 o 
   2  14   9        2.85        1.34      2.11 o 
   3  14   9       21.77       26.93      3.08 o 
   4  14   9        4.42        5.78      3.43 o 
  -4  15   9       12.16       13.19      2.63 o 
  -3  15   9        9.03        5.49      1.87 o 
  -2  15   9       17.70       18.06      2.63 o 
  -1  15   9        0.00        2.78      1.99 o 
   0  15   9      401.52      424.09     14.58 o 
   1  15   9       87.23       97.01      5.65 o 
   2  15   9       79.61       83.66      7.68 o 
   3  15   9        0.35        0.77      1.95 o 
   4  15   9        3.58        1.67      2.66 o 
  -4  16   9       13.41       12.30      2.87 o 
  -3  16   9        4.43        2.09      3.04 o 
  -2  16   9       20.91       24.24      2.97 o 
  -1  16   9       59.55       53.90      6.09 o 
   0  16   9       11.37       22.56      3.30 o 
   1  16   9        4.51        4.71      3.00 o 
   2  16   9        2.07        0.98      2.08 o 
   3  16   9       16.71       17.74      3.29 o 
  -3  17   9        0.35        1.44      2.35 o 
  -2  17   9       15.14       14.03      2.66 o 
  -1  17   9        0.03        0.43      1.97 o 
   0  17   9       55.42       57.65      4.56 o 
   1  17   9       30.95       24.82      4.59 o 
   2  17   9       15.16       17.73      4.14 o 
   3  17   9       17.30       12.97      3.24 o 
  -3  18   9        0.87        2.37      2.05 o 
  -2  18   9        0.77       -0.35      1.98 o 
  -1  18   9       29.31       31.76      3.75 o 
   0  18   9       37.35       40.66      4.22 o 
   1  18   9        0.31        3.93      3.22 o 
   2  18   9        2.77        5.07      4.51 o 
   3  18   9        5.35        1.45      2.55 o 
  -3  19   9       20.08       23.51      3.12 o 
  -2  19   9       30.29       31.99      3.67 o 
  -1  19   9       36.53       49.32      3.78 o 
   0  19   9      246.29      233.98      8.85 o 
   1  19   9       24.68       28.41      4.88 o 
   2  19   9       31.73       39.78      4.81 o 
  -2  20   9        7.20        4.98      3.88 o 
  -1  20   9       28.65       25.85      3.21 o 
   0  20   9        0.22       -1.50      2.54 o 
   1  20   9       35.32       29.91      5.33 o 
   2  20   9        9.29        9.15      4.28 o 
  -2  21   9        0.96        0.79      2.82 o 
  -1  21   9       14.38       14.73      2.82 o 
   0  21   9       16.81       21.46      3.78 o 
   1  21   9        7.28       11.82      4.26 o 
  -1  22   9        3.32        3.38      2.27 o 
   0  22   9        0.47        2.85      2.91 o 
   1  22   9        0.94       -1.26      3.40 o 
  -5   0  10        2.70        4.88      5.58 o 
  -4   0  10       11.93       15.14      3.48 o 
  -3   0  10       22.48       13.70      5.58 o 
  -2   0  10     1127.60     1161.00     20.82 o 
  -1   0  10       18.16       18.82      2.19 o 
   0   0  10      644.86      634.15     11.45 o 
   1   0  10      762.07      669.30     23.17 o 
   2   0  10       15.23       16.08      2.77 o 
   3   0  10       96.15       96.98      5.84 o 
   4   0  10       27.51       26.17      5.08 o 
   5   0  10       66.37       72.76      6.01 o 
  -5   1  10        4.26        6.33      2.71 o 
  -4   1  10       58.38       65.46      3.90 o 
  -3   1  10      250.85      258.53      8.11 o 
  -2   1  10        9.20        6.02      1.69 o 
  -1   1  10       12.90       11.44      1.20 o 
   0   1  10       23.91       24.83      1.66 o 
   1   1  10       23.74       22.32      1.75 o 
   2   1  10       46.89       38.55      2.68 o 
   3   1  10        1.71        1.18      1.76 o 
   4   1  10        0.52       -0.07      2.14 o 
   5   1  10        3.91        5.29      3.65 o 
  -5   2  10        8.32        7.38      3.21 o 
  -4   2  10        9.50        7.65      2.02 o 
  -3   2  10        0.15        5.89      2.26 o 
  -2   2  10      196.80      187.12      2.83 o 
  -1   2  10      103.72      102.59      2.75 o 
   0   2  10       11.42       14.13      1.80 o 
   1   2  10       53.47       61.01      2.51 o 
   2   2  10       11.97       17.33      2.28 o 
   3   2  10       42.20       44.89      3.41 o 
   4   2  10        7.24        3.21      2.11 o 
   5   2  10       64.43       90.57      7.46 o 
  -5   3  10        8.28        2.00      5.10 o 
  -4   3  10        0.47        3.58      4.58 o 
  -3   3  10      148.56      165.05      5.38 o 
  -2   3  10       25.66       26.89      1.58 o 
  -1   3  10       30.55       30.15      1.83 o 
   0   3  10       37.99       37.79      2.64 o 
   1   3  10        4.64        5.77      1.37 o 
   2   3  10      293.24      262.82      6.81 o 
   3   3  10       40.62       39.15      3.31 o 
   4   3  10        0.83        1.86      1.98 o 
   5   3  10       12.35        9.51      7.08 o 
  -5   4  10        0.00        4.43      5.55 o 
  -4   4  10       15.04        3.65      4.62 o 
  -3   4  10      313.20      321.92     22.33 o 
  -2   4  10        9.09        6.43      0.86 o 
  -1   4  10        8.62        9.67      1.76 o 
   0   4  10      161.53      165.37      6.69 o 
   1   4  10       70.52       80.27      2.99 o 
   2   4  10      313.21      300.83      7.36 o 
   3   4  10       16.68       14.54      2.49 o 
   4   4  10        5.03        5.27      2.32 o 
  -5   5  10        0.05        2.57      2.90 o 
  -4   5  10       23.91       29.59      7.30 o 
  -3   5  10      263.28      279.54     18.71 o 
  -2   5  10       38.00       44.07      1.71 o 
  -1   5  10       26.52       24.13      2.22 o 
   0   5  10       59.75       54.75      3.11 o 
   1   5  10        0.04        0.20      1.10 o 
   2   5  10        2.04        2.95      1.67 o 
   3   5  10      206.47      217.32      6.55 o 
   4   5  10        1.55        4.20      2.15 o 
  -5   6  10        5.58       10.39      7.50 o 
  -4   6  10        4.80        7.41      4.94 o 
  -3   6  10        9.06        6.28      3.22 o 
  -2   6  10       40.48       36.70      1.68 o 
  -1   6  10       16.34       15.50      2.11 o 
   0   6  10       50.16       47.20      2.99 o 
   1   6  10       58.75       60.61      2.85 o 
   2   6  10       46.41       47.68      3.23 o 
   3   6  10        2.39        1.61      1.85 o 
   4   6  10       30.17       35.12      4.33 o 
  -5   7  10        1.30        0.89      5.08 o 
  -4   7  10       16.34       24.94      6.80 o 
  -3   7  10        7.84        7.89      3.05 o 
  -2   7  10       44.48       42.31      2.24 o 
  -1   7  10      795.92      808.17     14.57 o 
   0   7  10      167.42      162.62      5.86 o 
   1   7  10       19.16       26.06      2.32 o 
   2   7  10       16.79       16.64      1.89 o 
   3   7  10       96.68       99.70      4.71 o 
   4   7  10       54.69       55.66      4.12 o 
  -5   8  10        1.69        3.94      5.58 o 
  -4   8  10        5.54        7.01      5.15 o 
  -3   8  10        1.13        0.27      3.60 o 
  -2   8  10       13.22       15.38      1.47 o 
  -1   8  10       10.37       12.76      2.12 o 
   0   8  10        8.57        9.72      2.00 o 
   1   8  10       23.04       23.20      2.06 o 
   2   8  10        0.20        1.41      1.35 o 
   3   8  10       64.24       70.30      4.13 o 
   4   8  10        0.00       -0.49      2.07 o 
  -4   9  10       35.12       37.60      8.05 o 
  -3   9  10        2.75        1.80      1.21 o 
  -2   9  10       10.38        8.78      2.25 o 
  -1   9  10       24.97       28.30      2.57 o 
   0   9  10      105.78      102.13      4.28 o 
   1   9  10        7.87        3.97      1.52 o 
   2   9  10      143.31      153.49      6.06 o 
   3   9  10        5.47        7.43      2.38 o 
   4   9  10       10.74       12.11      2.79 o 
  -4  10  10        3.77        2.22      4.94 o 
  -3  10  10        5.97        7.39      1.74 o 
  -2  10  10        3.45        4.05      1.23 o 
  -1  10  10       24.36       25.83      2.54 o 
   0  10  10       19.05       21.39      2.53 o 
   1  10  10        3.86        1.91      1.56 o 
   2  10  10       89.00       91.56      4.48 o 
   3  10  10       13.35        6.18      2.25 o 
   4  10  10        0.89       -1.90      1.90 o 
  -4  11  10        1.61        4.97      5.33 o 
  -3  11  10        1.88        5.59      1.86 o 
  -2  11  10       18.56       15.44      1.71 o 
  -1  11  10       23.42       23.10      2.48 o 
   0  11  10       13.82       14.22      2.29 o 
   1  11  10      100.15       90.02      4.43 o 
   2  11  10       36.28       36.70      2.76 o 
   3  11  10       57.67       58.11      4.36 o 
   4  11  10        4.36        5.19      2.39 o 
  -4  12  10        1.03       -2.25      4.54 o 
  -3  12  10        0.04       -0.30      1.76 o 
  -2  12  10        0.38       -0.61      1.19 o 
  -1  12  10       18.05       15.51      2.29 o 
   0  12  10        0.00       -0.81      1.57 o 
   1  12  10       15.74       16.64      2.49 o 
   2  12  10       36.86       36.92      2.79 o 
   3  12  10        0.62        1.51      1.94 o 
   4  12  10       23.40       27.27      3.55 o 
  -4  13  10        8.45        6.44      6.15 o 
  -3  13  10        0.54       -0.95      1.09 o 
  -2  13  10        9.23        8.37      1.64 o 
  -1  13  10       33.24       34.20      4.09 o 
   0  13  10      118.02      122.07      6.17 o 
   1  13  10       14.43       15.73      2.84 o 
   2  13  10        5.22        6.43      2.03 o 
   3  13  10      154.61      142.08      6.52 o 
  -4  14  10       14.72       19.03      7.55 o 
  -3  14  10        8.34        6.05      1.56 o 
  -2  14  10        1.35        3.62      1.71 o 
  -1  14  10       30.61       25.65      3.10 o 
   0  14  10        0.11        0.36      2.03 o 
   1  14  10       35.63       40.48      3.56 o 
   2  14  10        0.38        1.02      2.08 o 
   3  14  10        0.40       -1.08      2.00 o 
  -3  15  10       11.50        7.22      1.72 o 
  -2  15  10       11.30        6.77      2.19 o 
  -1  15  10        0.92        0.81      1.99 o 
   0  15  10       19.62       10.03      2.73 o 
   1  15  10       28.93       31.22      4.91 o 
   2  15  10       57.46       50.37      5.79 o 
   3  15  10        5.11        4.75      2.82 o 
  -3  16  10        0.20        0.26      2.63 o 
  -2  16  10        1.94       -1.30      2.17 o 
  -1  16  10       28.59       27.57      3.48 o 
   0  16  10        4.29        2.94      2.43 o 
   1  16  10      118.91      120.65      6.58 o 
   2  16  10       11.65       15.24      3.59 o 
   3  16  10        6.24        4.18      2.82 o 
  -3  17  10        0.07       -0.77      2.90 o 
  -2  17  10        0.94       -0.08      1.98 o 
  -1  17  10       75.17       80.68      5.17 o 
   0  17  10       11.73       11.33      3.36 o 
   1  17  10       56.93       66.63      9.84 o 
   2  17  10       15.19       19.00      4.76 o 
  -2  18  10        3.37        2.06      2.16 o 
  -1  18  10        7.49        6.54      2.52 o 
   0  18  10       85.81       85.33      5.67 o 
   1  18  10        1.92       -0.33      2.46 o 
   2  18  10        6.96        7.67      4.08 o 
  -2  19  10        0.36       -1.25      2.16 o 
  -1  19  10        2.41        4.61      2.19 o 
   0  19  10        9.80        8.92      3.07 o 
   1  19  10        0.94        2.54      2.65 o 
   2  19  10        1.43       -0.66      3.20 o 
  -1  20  10       52.29       50.58      4.03 o 
   0  20  10       43.28       51.04      5.43 o 
   1  20  10       13.31       23.03      4.03 o 
  -4   1  11        3.21        7.96      3.83 o 
  -3   1  11       15.78        8.14      5.81 o 
  -2   1  11        4.80        1.83      0.80 o 
  -1   1  11      130.74      139.91      4.15 o 
   0   1  11       19.07       26.20      1.99 o 
   1   1  11       68.86       55.02      3.75 o 
   2   1  11       49.66       49.62      3.12 o 
   3   1  11       33.97       33.45      3.31 o 
   4   1  11       48.92       49.66      4.62 o 
  -4   2  11        7.99        4.80      2.51 o 
  -3   2  11       39.14       38.46      5.14 o 
  -2   2  11      127.41      135.62      3.28 o 
  -1   2  11       12.22        7.92      1.62 o 
   0   2  11        0.52        0.70      1.42 o 
   1   2  11      279.06      228.37      8.02 o 
   2   2  11        7.26        5.63      1.84 o 
   3   2  11       42.51       44.52      3.61 o 
   4   2  11       52.00       54.70      4.26 o 
  -4   3  11       54.80       57.59      5.62 o 
  -3   3  11       86.04       92.96      5.41 o 
  -2   3  11       28.82       26.77      1.32 o 
  -1   3  11       17.57       18.99      2.18 o 
   0   3  11      219.64      207.27      5.95 o 
   1   3  11       81.49       63.78      4.56 o 
   2   3  11      102.96       93.45      4.34 o 
   3   3  11       74.38       79.28      4.69 o 
   4   3  11       48.12       49.86      4.18 o 
  -4   4  11       27.44       26.19      7.08 o 
  -3   4  11      156.77      147.41      7.97 o 
  -2   4  11        9.92       10.25      1.08 o 
  -1   4  11       45.81       46.78      2.94 o 
   0   4  11       14.12       14.33      2.97 o 
   1   4  11      109.34       88.05      7.45 o 
   2   4  11       60.67       64.94      3.77 o 
   3   4  11        2.15        8.09      2.26 o 
   4   4  11        3.50       -0.38      2.36 o 
  -4   5  11       17.39        3.83      4.87 o 
  -3   5  11      100.25      112.88      8.00 o 
  -2   5  11        2.58        1.68      0.97 o 
  -1   5  11       68.16       65.38      3.35 o 
   0   5  11       59.15       61.73      3.45 o 
   1   5  11        0.29       -0.46      1.48 o 
   2   5  11        2.28       -0.49      1.60 o 
   3   5  11      123.40      123.15      5.27 o 
   4   5  11       90.33      113.85      5.55 o 
  -4   6  11       37.69       56.24      8.80 o 
  -3   6  11        0.01       -2.38      2.38 o 
  -2   6  11        0.52        0.55      0.97 o 
  -1   6  11       40.67       42.50      2.90 o 
   0   6  11       51.51       52.09      3.40 o 
   1   6  11       84.82       98.87      5.42 o 
   2   6  11        6.94        2.78      2.47 o 
   3   6  11        1.37        0.79      1.92 o 
   4   6  11        9.51        7.61      2.48 o 
  -4   7  11        3.95       16.06      6.55 o 
  -3   7  11        0.67       -2.95      3.60 o 
  -2   7  11       41.85       38.71      2.40 o 
  -1   7  11        0.16       -0.43      1.48 o 
   0   7  11       73.03       60.36      4.83 o 
   1   7  11       16.68       12.62      2.16 o 
   2   7  11        1.09        0.02      2.03 o 
   3   7  11        1.64        1.50      1.89 o 
   4   7  11        5.11       -0.82      2.17 o 
  -4   8  11        1.17        5.65      5.51 o 
  -3   8  11        2.50        4.73      3.08 o 
  -2   8  11       46.91       50.11      3.61 o 
  -1   8  11       17.62       21.59      2.44 o 
   0   8  11        4.30        1.38      1.62 o 
   1   8  11      164.53      165.06      5.64 o 
   2   8  11      172.45      156.80      7.13 o 
   3   8  11        9.34        9.70      2.42 o 
   4   8  11        8.62        6.48      2.71 o 
  -4   9  11       82.18       84.33     10.98 o 
  -3   9  11       45.00       46.21      5.19 o 
  -2   9  11        7.41        7.48      2.05 o 
  -1   9  11       88.95       82.87      3.93 o 
   0   9  11       47.45       46.77      3.33 o 
   1   9  11       13.29       14.29      2.34 o 
   2   9  11        1.14        6.16      2.58 o 
   3   9  11        4.62        5.06      2.16 o 
   4   9  11       14.61       20.22      3.60 o 
  -4  10  11       63.06       66.90     10.20 o 
  -3  10  11       17.20       16.87      1.92 o 
  -2  10  11       16.53       16.88      2.03 o 
  -1  10  11        0.70        2.72      2.67 o 
   0  10  11       74.34       71.34      4.26 o 
   1  10  11       50.96       51.11      3.67 o 
   2  10  11       19.14       17.58      3.39 o 
   3  10  11        2.15       -0.60      1.94 o 
  -4  11  11        2.79        8.23      5.94 o 
  -3  11  11        1.75        1.90      2.32 o 
  -2  11  11       25.74       26.26      2.06 o 
  -1  11  11        0.60        4.02      1.74 o 
   0  11  11       16.93       15.71      2.44 o 
   1  11  11        9.76       11.96      3.15 o 
   2  11  11        2.95        0.64      2.73 o 
   3  11  11        0.27       -0.85      2.20 o 
  -3  12  11        5.27        7.62      2.11 o 
  -2  12  11       15.94       23.59      2.44 o 
  -1  12  11       58.10       55.65      3.58 o 
   0  12  11        1.56        3.77      1.92 o 
   1  12  11      115.98      118.69      5.86 o 
   2  12  11       23.68       21.32      4.31 o 
   3  12  11        3.80        3.68      2.62 o 
  -3  13  11        0.78        3.19      2.02 o 
  -2  13  11        0.43        0.56      1.43 o 
  -1  13  11        2.10        0.63      1.83 o 
   0  13  11        0.49       -0.02      1.81 o 
   1  13  11        0.06       -0.99      1.94 o 
   2  13  11        5.00        4.38      2.88 o 
   3  13  11        0.44       -2.25      2.51 o 
  -3  14  11        4.09        3.82      2.07 o 
  -2  14  11       23.26       29.79      2.79 o 
  -1  14  11       23.02       24.82      2.86 o 
   0  14  11        0.02       -0.28      1.85 o 
   1  14  11       54.71       55.16      5.16 o 
   2  14  11       16.00       18.90      4.83 o 
   3  14  11        1.19       -0.67      3.26 o 
  -3  15  11        3.05        4.05      1.49 o 
  -2  15  11        1.04       -1.56      1.77 o 
  -1  15  11       41.73       45.30      4.07 o 
   0  15  11        0.59        0.11      1.87 o 
   1  15  11        3.58        1.96      2.15 o 
   2  15  11       14.91       14.68      3.04 o 
  -2  16  11        1.19        1.63      1.89 o 
  -1  16  11        0.00        1.16      1.96 o 
   0  16  11       43.82       48.76      3.96 o 
   1  16  11        1.07        0.44      2.01 o 
   2  16  11       24.40       25.48      3.54 o 
  -2  17  11        5.73        4.65      2.05 o 
  -1  17  11       47.19       38.67      4.02 o 
   0  17  11        2.03        2.47      2.57 o 
   1  17  11        0.01       -1.56      2.08 o 
  -1  18  11        0.42        0.02      2.37 o 
   0  18  11        2.36        3.08      3.24 o 
   1  18  11        0.51       -2.42      2.53 o 
   0  19  11       16.62       17.72      4.52 o 
  -4   0  12        0.46        0.39      5.01 o 
  -3   0  12        9.87        7.05      4.97 o 
  -2   0  12       56.65       59.95      3.70 o 
  -1   0  12       23.97       27.13      4.36 o 
   0   0  12       22.21       17.07      3.66 o 
   1   0  12       68.29       64.27      7.76 o 
   2   0  12      309.22      315.63     13.15 o 
   3   0  12      179.63      234.52     16.67 o 
   4   0  12       32.05       30.34      8.23 o 
  -4   1  12        5.09        9.21      4.15 o 
  -3   1  12        5.12        1.89      3.15 o 
  -2   1  12       13.53       12.06      1.28 o 
  -1   1  12       11.75       14.11      1.97 o 
   0   1  12        4.18        1.37      1.99 o 
   1   1  12       10.62        9.49      2.66 o 
   2   1  12        2.51        4.18      2.77 o 
   3   1  12       21.13       21.12      3.80 o 
   4   1  12      156.35      209.17     14.04 o 
  -4   2  12        0.71        0.25      5.08 o 
  -3   2  12       13.08       12.71      4.02 o 
  -2   2  12        0.01       -0.90      0.90 o 
  -1   2  12        7.73        6.24      1.59 o 
   0   2  12        1.32        1.65      1.63 o 
   1   2  12       44.78       48.63      4.34 o 
   2   2  12       76.26       70.87      5.46 o 
   3   2  12        0.39        2.53      2.70 o 
  -4   3  12        0.72        1.97      5.30 o 
  -3   3  12       15.29       19.18      6.12 o 
  -2   3  12        0.02        0.11      1.20 o 
  -1   3  12       14.81       14.32      2.11 o 
   0   3  12      183.69      176.48      5.70 o 
   1   3  12       35.48       35.27      3.88 o 
   2   3  12       10.07       11.79      3.04 o 
   3   3  12        0.66        0.98      2.56 o 
  -4   4  12       12.57       10.23      6.30 o 
  -3   4  12        0.59        3.64      3.23 o 
  -2   4  12       50.86       58.41      4.88 o 
  -1   4  12        0.15       -0.39      1.41 o 
   0   4  12        2.35        2.98      1.75 o 
   1   4  12       93.17       98.88      6.74 o 
   2   4  12       44.94       44.22      4.64 o 
   3   4  12        7.07        9.01      4.78 o 
  -4   5  12        3.38        1.43      5.37 o 
  -3   5  12        0.67        1.04      2.98 o 
  -2   5  12        0.69        0.15      1.28 o 
  -1   5  12       14.20       16.83      2.26 o 
   0   5  12        2.81        2.48      1.77 o 
   1   5  12       20.01       12.78      2.91 o 
   2   5  12        1.31        0.93      2.35 o 
   3   5  12       15.30       10.24      3.28 o 
  -4   6  12       43.54       39.68      8.41 o 
  -3   6  12        2.21        0.48      2.97 o 
  -2   6  12       50.62       48.97      2.68 o 
  -1   6  12       18.84       18.23      2.37 o 
   0   6  12       20.35       19.77      2.56 o 
   1   6  12        2.14        2.08      2.10 o 
   2   6  12        2.56       -0.67      2.18 o 
   3   6  12       73.57       87.23      6.44 o 
  -4   7  12        0.00        1.65      5.19 o 
  -3   7  12        5.16        8.09      3.51 o 
  -2   7  12        0.54        1.60      2.00 o 
  -1   7  12       41.55       49.18      3.43 o 
   0   7  12        4.87        9.21      2.31 o 
   1   7  12        0.04       -0.43      1.89 o 
   2   7  12        0.08        0.68      2.26 o 
   3   7  12       57.39       57.85      5.98 o 
  -3   8  12        1.07        1.17      3.06 o 
  -2   8  12       17.01       14.77      1.95 o 
  -1   8  12       68.42       74.10      3.99 o 
   0   8  12        6.23        6.89      2.50 o 
   1   8  12        9.69        5.38      2.54 o 
   2   8  12       45.08       38.08      4.52 o 
   3   8  12       29.51       24.49      4.34 o 
  -3   9  12        7.73       11.25      6.42 o 
  -2   9  12        0.64        2.49      1.77 o 
  -1   9  12        4.01        3.23      1.89 o 
   0   9  12       68.26       64.65      3.94 o 
   1   9  12       60.67       57.36      5.85 o 
   2   9  12        2.99        0.51      2.49 o 
   3   9  12       27.00       26.10      5.34 o 
  -3  10  12        0.47        0.10      3.03 o 
  -2  10  12        3.13        2.80      1.38 o 
  -1  10  12        0.10        0.12      1.70 o 
   0  10  12        5.63        6.15      2.08 o 
   1  10  12        0.63        5.48      2.49 o 
   2  10  12        0.02        1.39      2.57 o 
   3  10  12        0.04       -3.05      3.05 o 
  -3  11  12        2.62        7.10      3.47 o 
  -2  11  12        1.32        2.72      1.45 o 
  -1  11  12        6.29        6.46      2.08 o 
   0  11  12       46.72       55.15      3.85 o 
   1  11  12       18.23       16.80      4.06 o 
   2  11  12        4.99        5.05      2.99 o 
  -3  12  12        0.06       -1.11      2.57 o 
  -2  12  12       12.57       16.21      1.96 o 
  -1  12  12       64.89       61.94      4.02 o 
   0  12  12       21.78       20.42      3.47 o 
   1  12  12        3.30        2.38      2.11 o 
   2  12  12       11.25        7.08      3.06 o 
  -2  13  12       48.26       42.64      3.03 o 
  -1  13  12        1.64        1.36      1.91 o 
   0  13  12       12.48       12.90      2.63 o 
   1  13  12       15.10        8.02      2.42 o 
   2  13  12       10.87        9.89      5.32 o 
  -2  14  12       18.84       26.26      2.76 o 
  -1  14  12        1.77       -0.43      3.11 o 
   0  14  12        4.30        2.86      2.26 o 
   1  14  12       22.87       22.73      3.22 o 
   2  14  12        0.12       -2.41      3.52 o 
  -2  15  12        0.00        0.89      2.05 o 
  -1  15  12        9.58        7.45      3.12 o 
   0  15  12       12.12        9.03      2.57 o 
   1  15  12        1.91        1.05      2.27 o 
  -1  16  12        0.47       -2.00      2.00 o 
   0  16  12        0.21       -0.49      2.14 o 
   1  16  12       19.44       24.23      4.85 o 
  -3   1  13       11.54       10.79      4.23 o 
  -2   1  13        8.21        6.36      2.27 o 
  -1   1  13       29.78       32.55      2.56 o 
   0   1  13       68.09       73.17      4.84 o 
   1   1  13       26.10       36.34      4.61 o 
   2   1  13        0.82        0.17      2.46 o 
   3   1  13        3.25       -2.80      3.06 o 
  -3   2  13        0.00       -2.75      4.62 o 
  -2   2  13       13.34       13.58      4.15 o 
  -1   2  13        7.02        9.75      2.13 o 
   0   2  13       28.26       30.45      3.67 o 
   1   2  13        8.95        6.87      2.64 o 
   2   2  13       14.60       14.95      3.48 o 
   3   2  13       39.19       59.00      5.80 o 
  -3   3  13        0.79        0.75      4.40 o 
  -2   3  13        1.79       -0.42      1.21 o 
  -1   3  13        0.64        0.50      1.69 o 
   0   3  13        7.11       15.65      2.92 o 
   1   3  13       22.53       22.00      3.45 o 
   2   3  13       37.11       28.05      4.17 o 
   3   3  13       44.52       52.82      5.63 o 
  -3   4  13        1.07        1.18      4.94 o 
  -2   4  13        1.59        1.26      1.33 o 
  -1   4  13       11.84       16.37      2.39 o 
   0   4  13        7.40        0.76      2.11 o 
   1   4  13       25.83       21.62      3.77 o 
   2   4  13       43.34       48.90      4.99 o 
   3   4  13        1.46        6.89      3.27 o 
  -3   5  13        0.38       -2.20      2.89 o 
  -2   5  13       10.20        9.72      1.67 o 
  -1   5  13       11.71        9.33      2.14 o 
   0   5  13       16.71        4.46      3.92 o 
   1   5  13        8.31        3.78      2.38 o 
   2   5  13       13.58       10.82      3.22 o 
   3   5  13        0.05       -0.71      3.26 o 
  -3   6  13        0.67        1.58      3.38 o 
  -2   6  13        1.29       -0.10      1.43 o 
  -1   6  13        2.46        2.71      1.83 o 
   0   6  13        0.63        1.95      2.28 o 
   1   6  13        0.39       -1.84      1.84 o 
   2   6  13        0.07        1.86      2.64 o 
  -3   7  13       10.55        8.63      4.99 o 
  -2   7  13       10.91        9.33      2.23 o 
  -1   7  13        5.80        3.55      1.88 o 
   0   7  13       76.01       75.81      5.52 o 
   1   7  13        6.84        9.27      3.10 o 
   2   7  13      103.07      103.72      6.87 o 
  -3   8  13        9.98        9.80      5.87 o 
  -2   8  13        5.04        6.15      1.75 o 
  -1   8  13        9.52        6.47      2.08 o 
   0   8  13        7.79       16.07      2.64 o 
   1   8  13       44.27       50.48      4.79 o 
   2   8  13       36.48       39.28      4.78 o 
  -2   9  13        3.68        3.82      1.73 o 
  -1   9  13        0.03       -0.44      1.76 o 
   0   9  13       42.77       48.29      6.19 o 
   1   9  13        0.55        3.70      2.72 o 
   2   9  13        2.02        4.36      3.06 o 
  -2  10  13        4.36        5.90      1.53 o 
  -1  10  13        3.66        4.16      2.01 o 
   0  10  13       29.20       30.52      3.25 o 
   1  10  13       17.04       21.29      3.64 o 
   2  10  13       61.40       62.55      7.38 o 
  -2  11  13        1.74        2.55      1.51 o 
  -1  11  13        2.57        2.64      2.08 o 
   0  11  13       28.66       31.38      3.34 o 
   1  11  13        0.00       -0.41      2.36 o 
  -2  12  13       40.88       50.66      4.02 o 
  -1  12  13        2.16        4.22      2.11 o 
   0  12  13        5.66        5.42      2.34 o 
   1  12  13       19.44       19.06      3.68 o 
  -1  13  13       16.64       13.32      2.53 o 
   0  13  13        2.85        2.85      2.33 o 
   1  13  13        5.64        4.01      4.97 o 
  -2   0  14        2.78       -1.25      4.72 o 
  -1   0  14        3.49        7.51      3.90 o 
   0   0  14        5.72        7.33      4.26 o 
   1   0  14        1.66        0.18      3.94 o 
   2   0  14       13.74        6.91      5.26 o 
  -2   1  14        7.40        7.67      1.97 o 
  -1   1  14        0.41        0.47      2.28 o 
   0   1  14        0.56       -1.34      2.16 o 
   1   1  14        0.85       -0.65      2.34 o 
   2   1  14        5.02       13.67      4.27 o 
  -2   2  14        4.60        6.55      2.90 o 
  -1   2  14       14.05       17.28      2.97 o 
   0   2  14        0.27        1.25      2.28 o 
   1   2  14        5.16       -2.52      3.32 o 
   2   2  14       21.66       20.69      3.84 o 
  -2   3  14       21.50       25.00      2.94 o 
  -1   3  14       25.42       31.10      3.38 o 
   0   3  14        0.27       -0.46      2.27 o 
   1   3  14       13.47       14.43      3.36 o 
   2   3  14        5.10        8.90      4.00 o 
  -2   4  14       16.06       13.74      2.48 o 
  -1   4  14       88.54      109.67      5.48 o 
   0   4  14        0.82        1.99      2.41 o 
   1   4  14        1.77       -0.93      2.23 o 
   2   4  14        9.67        6.25      3.94 o 
  -2   5  14        8.62       11.54      1.65 o 
  -1   5  14       11.60       12.09      3.42 o 
   0   5  14       37.65       41.56      4.28 o 
   1   5  14        9.94        7.14      3.29 o 
  -2   6  14        5.61        3.36      2.75 o 
  -1   6  14        0.58        1.70      2.43 o 
   0   6  14        7.10        7.58      2.81 o 
   1   6  14        0.93        2.51      2.66 o 
  -2   7  14       10.44       14.48      2.12 o 
  -1   7  14       17.42       19.87      3.02 o 
   0   7  14        1.60        2.68      2.46 o 
   1   7  14       44.53       43.69      4.77 o 
  -1   8  14       24.50       19.67      3.97 o 
   0   8  14       18.15       20.24      3.50 o 
   1   8  14       14.31       15.87      4.17 o 
  -1   9  14        2.98        4.31      2.44 o 
   0   9  14        0.01        2.33      2.65 o 
                                                 
